# Supplementary material for: Polymorphism detection of PRKG2 gene and its association with the number of thoracolumbar vertebrae and carcass traits in Dezhou donkey
Source: BMC Genom Data. 2023 Jan 4;24:2. doi: 10.1186/s12863-022-01101-6 (PMC9811767; doi:10.1186/s12863-022-01101-6)
Supplement: Supplementary file 1 — Additional file 1. [file 12863_2022_1101_MOESM1_ESM.xlsx]

## Sheet: TableS1
Individuals	Body height(cm)	Body length(cm)	Chest circumference(cm)	Carcass weight(kg)	Number of lumbar vertebrae	Length of lumbar vertebrae(cm)	Number of thoracic vertebrae	Length of thoracic vertebrae(cm)	Total number of thoracic and lumbar vertebrae
A18	136	137	148	166.5	6	29	18	77	24
A21	139	137	151	169.5	5	24.8	18	77.5	23
A22	129	126	144	146	5	22	18	75	23
A23	136	130	151	170.5	5	23.5	18	76	23
A24	139	133	148	167.5	5	24.5	18	79	23
A26	136	131.5	146	162.5	5	23.5	18	73	23
A27	139	135	152	156.5	5	24	18	75.5	23
A28	135	124	154	164	5	26.5	18	74	23
A29	135	136	145	168	5	23.5	18	75	23
A30	136	136	147	160	5	25	18	73	23
A32	129	128	150	166	5	23.5	18	74	23
A34	121	114	128	106	5	22	18	68	23
A35	135	133	150.5	171	5	24	18	77	23
A36	128	124	146	140.5	5	22	18	71	23
A37	129	119	137	134	5	23	18		23
A38	129	126	135.5	135.5	5	23.5	17	71.5	22
A39	126	124	139	142.5	5	23.5	18	73.5	23
A40	127	129	134	132	5	22	18	72	23
A41	125	124	137.5	141.5	6	27	18	71.5	24
A42	130	122	140	136.5	5	22	18	72.5	23
A43	130	119	137	124	5	22.5	18	70	23
A44	130	133	141	152	5	25.5	18	76	23
A45	134	133	141	142	5	22.5	18	72	23
A46	132	136	142	163	5	23.5	18	75	23
A47	126	126	134.5	124.5	5	23	17	66	22
A48	130	130	139	130	5	23.5	18	71	23
A49	136	131	145	164.5	6	30	18	75.6	24
A50	122	122	133.5	116	5	21	18	70.5	23
A51	134	130	146	135	6	26.5	18	76	24
A52	129	122	145.5	149.5	5	21	18	73.5	23
A53	140	140	148.5	168	5	24.3	18	77.5	23
A54	129	130	141	147.5	5	23.5	18	73	23
A55	131	131	140	145.5	5	22.5	18	74	23
A56	134	127	145	160	5	23.5	18	74.5	23
A57	134	123	140	132.5	5	23	18	75	23
A58	129	123	146	153	5	23.5	18	74	23
A59	132	126	147	156	5	24	18	77	23
A60	130	133	140	143	5	23	19	76	24
A61	128	124	141	149.5	5	23.7	18	74.8	23
A62	135	134	145	152	6	28	17	70.8	23
A63	126	123	139	141	5	23	18	70.5	23
A64	131	128	140	147	5	22.5	18	72.5	23
A65	133	126	142	150	6	27.5	18	73	24
A66	129	128	152	143	5	22	18	71	23
A67	125	122	141	134	5	22	18	64.5	23
A68	131	133	142	149.5	6	27.5	18	71.5	24
A69	131	130	140	133.5	6	26	18	71	24
A70	127	124	143	156.5	5	22	18	71	23
A71	123	124	134	125	5	21	18	70	23
A72	126.5	121	140.5	125	6	25.5	17	64	23
A73	121	118	138	130	5	21.5	18	70	23
A74	133	134	147	152	5	23	18	72	23
A75	127	129	146	149.5	5	23	18	70.5	23
A76	143	142	152.5	171	5	26	18	77	23
A77	134	137	141	146	5	24	18	76.5	23
A78	131	128	142	154.5	5	23.5	17	67.5	22
A79	130	134	146	166.5	5	24	18	73	23
A80-1	129	123	142	149	6	26.5	17	69	23
A81	134	128	150	156.5	5	22.5	18	75	23
A82	134	137	153	159	5	23	18	78	23
A83	142	141	146	165	6	32	18	80	24
A84	131	130	148	155	6	28	18	72.5	24
A85	138	137	145	153	5	24	18	77	23
A86	135	129	143.5	152.5	5	23.5	18	74.5	23
A87	122	125	138	141.5	5	24	17	69	22
A88	133	127	148	163.5	5	23.5	18	74	23
A89	138	132	145	154.5	5	25.5	18	75	23
A90	133	124	140	139	5	22	18	73	23
A91	129	133	140	128.5	6	26	18	68	24
A92	125	121	136	130	5	21	18	66	23
A93	126	123	137.5	145	5	23.5	18	72.5	23
A94	122	118	134	109.5	5	20.5	18		23
A95	135	138	151	172	5	24	18	76	23
A96	137	142	144	150	5	25	18	80	23
A97	138	135	152	170	5	22.5	18	70	23
A98	140	135	159	167.5	5	24	18	72	23
A99	136	133	146	155.5	5	26	18	75	23
B1	140	135	152	159	5	25	18	78	23
B10	139	130	142	139.5	6	28	17	73	23
B13	132	130	140	136.5	5	23	18	71.5	23
B14	150	153	153	180	5	26	18	86	23
B17	138	135	143	146.5	5	25	18	78	23
B18	139	142	144	165	5	26.5	18	78	23
B19	138	141	148	179	5	24.5	18	76	23
B2	142	144	152	174.5	5	25	18	78.5	23
B20	138	143	151	189.5	5	24	18	79	23
B21	136	134	148.5	154	5	22.5	18	75	23
B22	140	138	152.5	177.5	5	26.5	18	75	23
B23	147	138	148	152.5	5	26	18	80	23
B24	138	134	147	164	5	24	18	78	23
B25	135	134	144	162	5	24.5	18	73	23
B26	141	140	151.5	181	5	25	18	76	23
B27	139	136	148	159.5	5	24.5	18	76	23
B28	134	133	141	162.5	5	23	18	74	23
B29	139	138	140	156	5	23	18	74	23
B3	133	132	140	135	5	23	18	73	23
B30	144	151	147	162.5	5	24.5	18	79	23
B32	128	130	134.5	110.5	5	24	18	70	23
B33	131	130	140	145.5	5	23	18	70	23
B34	133	135	148	168.5	5	25	18	74	23
B36	142	144	146	150.5	5	25	18	74	23
B37	141	140	147	143.5	5	26	18	78.5	23
B39	141	143	147	163	6	28	18	72	24
B4	136	131	146.5	148	5	22.5	18	72	23
B40	135	139	147	172	6	26.5	18	77.5	24
B41	140	137	143	143	5	24	18	75.5	23
B42	136	132	143.5	138	6	30	18	73	24
B43	137	140	152	148	6	28	18	74	24
B44	136	138	149	174.5	5	23	18	72	23
B45	140	137	144	158.5	6	28	17	73	23
B47	137.5	133	144	145.5	5	24	18	71	23
B48	138	134	144	145.5	5	25	18	75	23
B49	133	128	139	139	5	23	18	71	23
B5	128	133	142.5	157	5	22	18	70	23
B53	137	129	148	157	5	23	18	74	23
B54	143	150	154	187	5	26	18	75	23
B55	137	138	145	160	5	25	18	73	23
B56	136	130	150	160	5	23	18	73	23
B57	142	138	153	195	5	23	18	72	23
B58	132	126	141	138	6	26	17	65	23
B59	137	133	151	155	5	23	18	78	23
B6	139	140	144	166	5	24.5	18	80	23
B60	140	138	152	174.5	5	24	18	77	23
B61	129	130	139	153.5	5	23	18	73	23
B62	121	124	137	134.5	5	22	18	67	23
B63	131	134	137	152.5	6	27	17	68	23
B64	130	137	136	138	5	23.5	18	72	23
B65	133	133	140	139.5	6	27	17	66	23
B66	133	134	142	156.5	5	24	18	72	23
B67	137	132	146	158	5	24	18	72	23
B69	133	136	144	182.5	5	24	18	77	23
B7	136	143	148	165	5	25	18	79	23
B72	138	135	143	148.5	5	24	18	75	23
B73	140	146	148	180	5	26	18	82	23
B74	140	138	144	145	5	22	18	72	23
B76	145	141	155	187.5	5	26	18	78	23
B78	139	137	142	151.5	5	24.5	18	71	23
B79	136	136	146	163.5	5	24	18	70	23
B8	137	135	140	144	5	24	18	75	23
B80	128	127	140	136	5	22	18	67	23
B81	132	125	145	147.5	5	23	18	72	23
B82	136	135	152	176.5	5	23	18	73	23
B85	134	133	142	153	6	28	18	77	24
B86	137	137	146	169.5	5	25	18	74	23
B87	132	130	144	164	5	24	18	72	23
B88	134	138	144	154	5		18	72	23
B89	132	126	145	160.5	5		18		23
B90	136	137	149	172.5	5		18	76	23
B91	138	138	141	143	6	28	18	72	24
B92	137	139	143.5	155	5	23	18	73	23
B93	135	133	145	153	5	24	18	76	23
B94	138	133	147	160.5	5	25	18	72	23
B95	136	137	148	162.5	5	23	18	72	23
B96	138	139	145	153.5	5		18	71	23
B99	139	133	152	167.5	6	27	17	68	23
C1	137	127	140	133.5	5	24	18	78	23
C11	138	140	151.5	161	5	25	17	72	22
C13	133	128	147	154.5	5	23.5	18	72	23
C14	137	131	149	167	5	25	18	75	23
C15	140	138	150	179.5	5	34.5	18	77.5	23
C16	131	131	145	149	5	23	18	72	23
C18	136	128	139	135.5	5	22	18	72	23
C2	139	136	147	160.5	5	23	18	73	23
C20	133	126	145	149	5	22	18	71	23
C21	136	131	148	166.5	5	23	18	74	23
C22	128	130	133	126.5	5	23	18	74	23
C23	136	134	144	142	6	27.5	17	69	23
C24	138	137	146	156	5	24	18	76	23
C26	144	143	153.5	190.5	5	23	18	78	23
C27	136	134	150	162.5	5	23	18	74	23
C28	138	136	145	146.5	6	27	17	67	23
C29	135	127	149	151	6	27	17	69	23
C3	141	136	152	179.5	5	23	18	76	23
C31	139	140	148	161	5	24	18	76	23
C32	142	138	144	163	5	25.5	18	72	23
C33	138	140	147	164	5	24	19	78	24
C34	142	131	152	170.5	5	24.5	18	73	23
C35	135	128	145.5	151.5	5	22.5	18	72	23
C36	135	132	140	160	5	22	19	76	24
C37	137	141	146	169	5	24	18	78	23
C39	137	140	150	161.5	6	29	17	72	23
C4	137	140	145	155	6	28	17	72	23
C40	134	132	148	173.5	6	28	17	69	23
C43	144	138	153	159.5	5	24	19	77	24
C44	135	129	139	137.5	5	22	18	74	23
C45	137	134	144	162.5	6	28.5	17	70	23
C46	127	127	140	147	6	28	17	66	23
C48	128	138	145	159	5	23.5	18	70	23
C49	137	128	143	142	5	23.5	18	73	23
C5	128	128	141	143.5	5	23	18	72	23
C50	136.5	131	144.5	151	5	23	18	70	23
C51	128	125	146	141	5	22	18	69	23
C52	141	138	149	172.5	5	23	18	72	23
C54	134	129	148	160.5	6	23	18	70	24
C55	137	133	145	165.5	6	28	18	75	24
C56	140	146	146	173.5	5	25	18	82	23
C57	126	119	141	142	5	23	18	70	23
C58	136	139	154	181	5	23	18	74	23
C59	132	125	147	154.5	5	23	18	70	23
C6	138	130	147	154.5	5	23	18	73	23
C61	131	128	141	147	5	22	17	66	22
C62	135	133	150	167	5	22	18	71	23
C63	130	136	136.5	139	5	24	18	73	23
C64	136	132	143	153	5	23	18	71	23
C65	127	126	140	143	5	23	18	69	23
C66	142	143	144	166.5	6	29	18	77	24
C67	128	122	144	144.5	5	21	18	68	23
C68	133	124	135	131	5	23	18	70	23
C69	142	135	146	158.5	5	25	18	74	23
C7	134	130	144	153.5	6	27	17	68	23
C70	146	145	159	189	5	26	18	76	23
C71	136	129	140	132.5	5	23	17	69	22
C72	136	136	142.5	152	5	24	18	72	23
C73	134	127	140	138.5	5	23	18	72	23
C75	133	130	132	132.5	6	26.5	17	67	23
C76	135	126	145.5	143	6	26	17	67	23
C77	137	134	143	149.5	5	23	18	75	23
C78	131	130	138	142.5	5	21	18	72	23
C79	134	128	138	148	5	24	18	71	23
C80	134	133	145	164.5	5	22	18	74	23
C82	137	138	143	145	5	20	18	74	23
C83	127.5	131	142	144.5	5	23	18	71	23
C84	133	136	142	151	5	22	18	72	23
C85	132	125	140	152	5	23.5	18	74	23
C86	136	133	143	154.5	5	23	18	74	23
C87	138	130	145	163	5	22.5	18	76	23
C88	135	130	146	160.5	5	23	18	73	23
C89	136	139	148	165.5	5	25	18	73	23
C90	132	129	137	128.5	5	23	18	73	23
C91	138	140	145	161	5	24	18	78	23
C92	141	144	150	184.5	5	23.5	18	76	23
C93	131	125	134	123.5	5	21	18	72.5	23
C94	135	134	140	143.5	5	23	18	72	23
C96	138	131	148	167	5	23	18	76	23
C97	132	136	139	136.5	5	23	18	72	23
C98	129	130	140	143.5	5	21	18	73	23
C99	137	129	144	149.5	6	27	18	74	24
D1	132	130	145	155.5	5	23.5	18	71	23
D10	128	130	146	155	6	26	18	72	24
D11	125	128	138	129	5	21	18	70	23
D13	140	148	151	184	6	30	17	72	23
D14	132	133	138.5	139.5	5	24	18	74.5	23
D15	132	131	148	151.5	5	23	18	72	23
D17	130	129	150	167.5	6	25	17	68	23
D18	127	115	130	103.5	5	20	18	66	23
D19	130	123	141	128.5	5	21	18	70	23
D2	131	125	146	149.5	5	22	18	70	23
D20	133	135	143	154	5	25	18	74	23
D21	136	133	146	148	6	26	17	75	23
D22	134	127		146	6	26	17	69	23
D23	134	130	145	156.5	5	22	18	71	23
D24	131	133	145	151	5	21	18	70	23
D25	132	133	151	171.5	5	24.5	18	76	23
D26	132	127	139	144	5	22	18	73	23
D28	132	127	155	166.5	5	23	18	73	23
D29	135	136	140	144.5	6	27.5	18	67.5	24
D3	151.5	136	138	178.5	6	28	17	75	23
D30	133	131	136	121	5	22	18	73	23
D32	126	118	142	131	5	23	19	69	24
D34	135	131	142	139.5	5	23	18	76	23
D35	132	127	146	142.5	5	24.5	18	73	23
D36	128	126	142	0	5	20	18	70	23
D37	137	134	148	177.5	5	23	18	75	23
D38	133	127	143	0	5	23.5	17	68	22
D39	130	128	138	140	5	22	18	71	23
D4	132	132	144	154.5	5	23	18	70	23
D40	133	129	137	139	5	22	18	74	23
D42	131	134	143	161	6	27	18	73	24
D43	134	132	147	140.5	6	27	17	72	23
D45	129	132	148	153.5	5	22	18	74	23
D46	132	127	143	137	5	22.5	18	69	23
D48	131	128	146.5	148	6	26	17	69	23
D49	127	127	143	141.5	5	23	18	73	23
D5	132	136	139	143.5	5	22	18	75	23
D52	126	123	131	117.5	5	21.5	18	70	23
D53	145	149	164	193	5	28	18	83	23
D54	138	130	149	156.5	5	20	18	70	23
D55	142	136	151	150.5	5	24	18	75	23
D56	133	132	140	143.5	5	20	17	69	22
D57	130	126	146	159	5	23	18	75.5	23
D58	132	137	147	150	5	22	18	75	23
D6	135	132	149	156.5	5	22	18	72	23
D60	134	136	146	149	5	23.5	18	77	23
D61	135	130	148	169	6	27	17	68	23
D62	141	133	149	154.5	6	26	18	78	24
D64	135	138	158	187.5	6	26	17	70	23
D65	144	142	151	166	5	24	18	80	23
D66	128	124	139	122	5	21.5	18	67	23
D67	141	138	150	163	5	23	18	76	23
D68	128	131	145	170	6	28	18	72	24
D69	138	146	147	171	6	26	18	76	24
D70	129	123	140	119.5	5	21	18	65	23
D71	130	129	140	128	6	25	17	65	23
D72	139	135	149	158.5	5	20	18	74	23
D73	130	118	141	115.5	5	20	18	75	23
D74-1	134	124	146	137	5	22.5	18	74	23
D76	142	133	149	153	5	25	18	77	23
D77	139	137	152	142	6	28	17	70	23
D78	134	131	147	138.5	5	24	18	76	23
D79	151	145	152	166.5	5	26	18	81	23
D8	140	135	141	151.5	5	23	18	73.5	23
D80	131	133	143	132	5	22	18	71	23
D82	143	144	152	173	5	24.5	18	78	23
D83	132	126	140	131	5	21	18	70	23
D84	141	133	145	141.5	5	24	18	78	23
D85	141	135	147	139.5	5	22	18	77.5	23
D86	134	132	152	148.5	5	22.5	18	74.5	23
D87	144	135	150	147.5	5	24.5	18	77	23
D88	140	135	149	156	5	24	18	75	23
D89	143	147	149	156	6	29	18	79	24
D9	135	132	140	143	6	27	17	70	23
D90	135	137	146	155.5	5	22.5	18	73.5	23
D92	137	132	149	151.5	6	27	17	68	23
D93	144	138	151	160.5	5	23.5	18	76	23
D95	141	138	151	164.5	6	26	17	74	23
D96	141	135	145	153.5	5	24	18	76	23
D97	138	140	148	163.5	5	23	18	72	23
D98	130	129	135	117.5	5	21.5	18	71	23
DJ5007	130	127	147	157	5	22.5	18	75	23
DJ5744	134	133	141	158.5	6	28	17	70	23
DJ5745	141	133	155	169.5	5	26	18	76	23
DJ5757	134	133	148	169	6	28	18	74	24
DJ5763	138	130	150	166	5	22	18	73	23
DJ5793	138	130	150	166	5	22	18	73	23
DJ5798	134	132	146	166.5	5	23	18	74	23
DJ5805	132	128	145	146.5	5	23	18	74	23
DJ5832	141	134	146	134	6	28	18	74	24
DJ5840	137	135	139	132	6	29	18	73	24
DJ5872	134	133	149	163	6	26	17	69	23
DJ5891	134	134	151	164.5	5	23	18	75	23
DJ6901	133	125.5	137	126.5	6	27	17	68	23
DJ6935	140	131	143	139.5	6	27.5	17	68	23
DJ6983	134	131	139	135	6	27	17	73	23
DJ7910	130	128	145	139	6	26	17	67	23
E13	136	136	146	137	5	23	18	74.5	23
E14	134	137	148	166.5	5	24	18	77	23
E15	139	142	152	179	5	23	18	77	23
E19	133	137	143	129.5	5	22	18	68	23
E20	134	131	145	138	5	22.5	18	70	23
E21	132	126	148	131.5	5	22	18	69	23
E22	140	138	152	151.5	5	23	18	74	23
E23	135	127	138	133.5	5	23	18	70	23
E24	144	143	147	168.5	5	24.5	18	82	23
E25	137	131	141	120	5	22.5	18	72	23
E26	142	136	150	161.5	5	24.5	18	76	23
E27	140	130	148	142	5	22	18	69	23
E3	142	145	150.5	168	5	24	18	76	23
E30	134.5	133.5	147.5	153	5	22	18	70	23
E31	137	134	153	171	5	24	18	72	23
E32	136	130	147	144.5	5	22.5	18	68	23
E33	142	133	145	137.5	5	22.5	18	76	23
E34	138	135	152	155	5	24	18	74.5	23
E38	134	132	143	140	5	24	18	73.5	23
E4	135	134	147	161.5	5	23	18	71	23
E40	132	128	142	147.5	5	23.5	18	75	23
E45	126	124	139	135	6	25	17	63.5	23
E46	141	136	148	162	5	24	18	75	23
E47	125	123	144	146	6	26.5	17	67	23
E48	140	138	153	179.5	5	24	18	76	23
E49	133	128	143	134	5	22	18	71	23
E50	129	131	140	152.5	5	23.5	18	76	23
E51	139	136	149	153.5	6	27	17	67	23
E52	129	120	140	145	5	23	18	70	23
E53	142	136	155	183	5	23	18	71	23
E55	136	122	142	151	5	23	17	72	22
E56	135	138	146	154.5	5	23	18	74	23
E57	137	131	140	139.5	5	23	18	73	23
E58	134	132	149	160.5	6	27	17	68	23
E59	140	141	155	189.5	5	24	18	74	23
E6	135	138	145	142.5	6	27.5	17	65	23
E60	139	140	147	156	5	23	18	78	23
E61	140	138	148	167.5	5	23.5	18	77	23
E62	136	134	140	135	6	26	17	66	23
E63	133.5	132	147.5	168.5	5	24	18	70	23
E64	139	144	153	186	5	25	18	80	23
E66	142	136	154	185	5	23.5	18	75	23
E68	133	135	141.5	149	6	28.5	17	70	23
E70	131	124	141	135	6	26	18	65	24
E71	137	136	145.5	146	6	28	17	70	23
E72	133	125	146	153	5	23	18	70	23
E73	129	127	138.5	125.5	5	22	18	70	23
E74	140	132	145.5	132	5	23	17	64	22
E76	140	137	150	166	6	27	18	70	24
E77	140	137	149	156	5	23	18	70	23
E78	130	127	139	126	6	25	17	66	23
E79	142	138	152	167.5	6	28	18	76	24
E8	136	136	146	137	5	23	18	74.5	23
E80	130	130	149	144	5	21.5	18	70	23
E82	134	135	141.5	134	5	22	18	72	23
E83	136	135	144.5	147.5	5	22	18	70	23
E85	143	139	155	189	5	25	18	80	23
E86	130	136	141	133	5	23.5	18	74	23
E87	132	125	144	139	5	21.5	18	66	23
E88	137	137	148.5	156.5	6	28	17	68	23
E89	138	140	146	169.5	5	24	18	78	23
E9	134	124	150	129.5	5	22	18	67	23
E90	142	134	145	149	5	23.5	18	74	23
E91	135	129	140.5	128.5	6	25.5	18	68	24
E92	142	140	143	157	5	23.5	18	74	23
E93	133	133	150	155.5	5	22	18	70	23
E94	134	133	150	165	5	23.5	18	72	23
E95	128	140	140.5	136	5	23	18	71	23
E96	133	126	142	151	6	25	17	67	23
E97	135	129	137	131	5	22	18	73	23
E98	134	132	142.5	132	6	26.5	17	65	23
E99	141	135	142	156	5	23	18	72	23

## Sheet: TableS2
Traits	Number of Individuals	Means ±SE
Body height(cm)	406	134.84±5.04
Body length(cm)	406	132.54±6.18
Chest circumference(cm)	405	144.92±5.17
Carcass weight(kg)	406	151.49±19.24
Number of lumbar vertebrae	406	5.21±0.41
Length of lumbar vertebrae(cm)	402	24.11±2.14
Number of thoracic vertebrae	406	17.86±0.38
Length of thoracic vertebrae(cm)	403	72.83±3.62
Total number of thoracic and lumbar vertebrae	406	23.07±0.35

## Sheet: TableS3
ID	Chrom	Start	End	Ref	Alt	Description	Structure_type	Structure_gene	Function_type	Function_gene
Chr03_162143621	Chr03	162143621	162143621	T	C	Chr03:g.162143621T>C	downstream	EAS0007227_PRKG2(dist=1836)	-	-
Chr03_162143824	Chr03	162143824	162143824	T	C	Chr03:g.162143824T>C	downstream	EAS0007227_PRKG2(dist=1633)	-	-
Chr03_162143922	Chr03	162143922	162143922	G	A	Chr03:g.162143922G>A	downstream	EAS0007227_PRKG2(dist=1535)	-	-
Chr03_162143994	Chr03	162143994	162143994	C	T	Chr03:g.162143994C>T	downstream	EAS0007227_PRKG2(dist=1463)	-	-
Chr03_162144141	Chr03	162144141	162144141	C	G	Chr03:g.162144141C>G	downstream	EAS0007227_PRKG2(dist=1316)	-	-
Chr03_162144582	Chr03	162144582	162144582	A	G	Chr03:g.162144582A>G	downstream	EAS0007227_PRKG2(dist=875)	-	-
Chr03_162144601	Chr03	162144601	162144601	A	C	Chr03:g.162144601A>C	downstream	EAS0007227_PRKG2(dist=856)	-	-
Chr03_162144644	Chr03	162144644	162144644	T	A	Chr03:g.162144644T>A	downstream	EAS0007227_PRKG2(dist=813)	-	-
Chr03_162144716	Chr03	162144716	162144716	G	A	Chr03:g.162144716G>A	downstream	EAS0007227_PRKG2(dist=741)	-	-
Chr03_162144796	Chr03	162144796	162144796	C	A	Chr03:g.162144796C>A	downstream	EAS0007227_PRKG2(dist=661)	-	-
Chr03_162145010	Chr03	162145010	162145010	C	A	Chr03:g.162145010C>A	downstream	EAS0007227_PRKG2(dist=447)	-	-
Chr03_162145011	Chr03	162145011	162145011	G	A	Chr03:g.162145011G>A	downstream	EAS0007227_PRKG2(dist=446)	-	-
Chr03_162145149	Chr03	162145149	162145149	A	C	Chr03:g.162145149A>C	downstream	EAS0007227_PRKG2(dist=308)	-	-
Chr03_162145189	Chr03	162145189	162145189	G	C	Chr03:g.162145189G>C	downstream	EAS0007227_PRKG2(dist=268)	-	-
Chr03_162145234	Chr03	162145234	162145234	A	G	Chr03:g.162145234A>G	downstream	EAS0007227_PRKG2(dist=223)	-	-
Chr03_162145247	Chr03	162145247	162145247	A	C	Chr03:g.162145247A>C	downstream	EAS0007227_PRKG2(dist=210)	-	-
Chr03_162145304	Chr03	162145304	162145304	T	C	Chr03:g.162145304T>C	downstream	EAS0007227_PRKG2(dist=153)	-	-
Chr03_162145998	Chr03	162145998	162145998	C	G	Chr03:g.162145998C>G	intronic	EAS0007227_PRKG2	-	-
Chr03_162146161	Chr03	162146161	162146161	A	C	Chr03:g.162146161A>C	intronic	EAS0007227_PRKG2	-	-
Chr03_162146212	Chr03	162146212	162146212	G	C	Chr03:g.162146212G>C	intronic	EAS0007227_PRKG2	-	-
Chr03_162146332	Chr03	162146332	162146332	T	A	Chr03:g.162146332T>A	intronic	EAS0007227_PRKG2	-	-
Chr03_162146514	Chr03	162146514	162146514	T	G	Chr03:g.162146514T>G	intronic	EAS0007227_PRKG2	-	-
Chr03_162146798	Chr03	162146798	162146798	G	A	Chr03:g.162146798G>A	intronic	EAS0007227_PRKG2	-	-
Chr03_162146806	Chr03	162146806	162146806	C	T	Chr03:g.162146806C>T	intronic	EAS0007227_PRKG2	-	-
Chr03_162147038	Chr03	162147038	162147038	C	T	Chr03:g.162147038C>T	intronic	EAS0007227_PRKG2	-	-
Chr03_162147120	Chr03	162147120	162147120	C	T	Chr03:g.162147120C>T	intronic	EAS0007227_PRKG2	-	-
Chr03_162147581	Chr03	162147581	162147581	C	C	Chr03:g.162147581C>C	intronic	EAS0007227_PRKG2	-	-
Chr03_162147755	Chr03	162147755	162147755	C	A	Chr03:g.162147755C>A	intronic	EAS0007227_PRKG2	-	-
Chr03_162147776	Chr03	162147776	162147776	T	C	Chr03:g.162147776T>C	intronic	EAS0007227_PRKG2	-	-
Chr03_162147981	Chr03	162147981	162147981	G	C	Chr03:g.162147981G>C	intronic	EAS0007227_PRKG2	-	-
Chr03_162148124	Chr03	162148124	162148124	T	T	Chr03:g.162148124T>T	intronic	EAS0007227_PRKG2	-	-
Chr03_162148137	Chr03	162148137	162148137	G	G	Chr03:g.162148137G>G	intronic	EAS0007227_PRKG2	-	-
Chr03_162148150	Chr03	162148150	162148150	A	A	Chr03:g.162148150A>A	intronic	EAS0007227_PRKG2	-	-
Chr03_162148191	Chr03	162148191	162148191	T	C	Chr03:g.162148191T>C	intronic	EAS0007227_PRKG2	-	-
Chr03_162148194	Chr03	162148194	162148194	C	T	Chr03:g.162148194C>T	intronic	EAS0007227_PRKG2	-	-
Chr03_162148221	Chr03	162148221	162148221	C	T	Chr03:g.162148221C>T	intronic	EAS0007227_PRKG2	-	-
Chr03_162148238	Chr03	162148238	162148238	G	A	Chr03:g.162148238G>A	intronic	EAS0007227_PRKG2	-	-
Chr03_162148242	Chr03	162148242	162148242	A	G	Chr03:g.162148242A>G	intronic	EAS0007227_PRKG2	-	-
Chr03_162148263	Chr03	162148263	162148263	G	A	Chr03:g.162148263G>A	intronic	EAS0007227_PRKG2	-	-
Chr03_162148304	Chr03	162148304	162148304	G	A	Chr03:g.162148304G>A	intronic	EAS0007227_PRKG2	-	-
Chr03_162148305	Chr03	162148305	162148305	C	T	Chr03:g.162148305C>T	intronic	EAS0007227_PRKG2	-	-
Chr03_162148531	Chr03	162148531	162148531	T	C	Chr03:g.162148531T>C	intronic	EAS0007227_PRKG2	-	-
Chr03_162148609	Chr03	162148609	162148609	A	G	Chr03:g.162148609A>G	intronic	EAS0007227_PRKG2	-	-
Chr03_162148721	Chr03	162148721	162148721	T	C	Chr03:g.162148721T>C	intronic	EAS0007227_PRKG2	-	-
Chr03_162148741	Chr03	162148741	162148741	C	T	Chr03:g.162148741C>T	intronic	EAS0007227_PRKG2	-	-
Chr03_162149040	Chr03	162149040	162149040	T	G	Chr03:g.162149040T>G	intronic	EAS0007227_PRKG2	-	-
Chr03_162149155	Chr03	162149155	162149155	G	C	Chr03:g.162149155G>C	intronic	EAS0007227_PRKG2	-	-
Chr03_162149390	Chr03	162149390	162149390	G	A	Chr03:g.162149390G>A	intronic	EAS0007227_PRKG2	-	-
Chr03_162149571	Chr03	162149571	162149571	C	T	Chr03:g.162149571C>T	intronic	EAS0007227_PRKG2	-	-
Chr03_162149657	Chr03	162149657	162149657	T	A	Chr03:g.162149657T>A	intronic	EAS0007227_PRKG2	-	-
Chr03_162149696	Chr03	162149696	162149696	T	A	Chr03:g.162149696T>A	intronic	EAS0007227_PRKG2	-	-
Chr03_162150583	Chr03	162150583	162150583	A	G	Chr03:g.162150583A>G	exonic	EAS0007227_PRKG2	synonymous SNV	EAS0007227_PRKG2:EAS0007227_PRKG2:exon16:c.T2076C:p.F692F,
Chr03_162150755	Chr03	162150755	162150755	G	A	Chr03:g.162150755G>A	intronic	EAS0007227_PRKG2	-	-
Chr03_162150773	Chr03	162150773	162150773	A	C	Chr03:g.162150773A>C	intronic	EAS0007227_PRKG2	-	-
Chr03_162150846	Chr03	162150846	162150846	G	C	Chr03:g.162150846G>C	intronic	EAS0007227_PRKG2	-	-
Chr03_162151131	Chr03	162151131	162151131	T	C	Chr03:g.162151131T>C	intronic	EAS0007227_PRKG2	-	-
Chr03_162151369	Chr03	162151369	162151369	T	C	Chr03:g.162151369T>C	intronic	EAS0007227_PRKG2	-	-
Chr03_162151396	Chr03	162151396	162151396	A	G	Chr03:g.162151396A>G	intronic	EAS0007227_PRKG2	-	-
Chr03_162151651	Chr03	162151651	162151651	C	T	Chr03:g.162151651C>T	intronic	EAS0007227_PRKG2	-	-
Chr03_162151737	Chr03	162151737	162151737	T	C	Chr03:g.162151737T>C	intronic	EAS0007227_PRKG2	-	-
Chr03_162152014	Chr03	162152014	162152014	C	T	Chr03:g.162152014C>T	intronic	EAS0007227_PRKG2	-	-
Chr03_162152158	Chr03	162152158	162152158	T	C	Chr03:g.162152158T>C	intronic	EAS0007227_PRKG2	-	-
Chr03_162152471	Chr03	162152471	162152471	C	T	Chr03:g.162152471C>T	intronic	EAS0007227_PRKG2	-	-
Chr03_162152543	Chr03	162152543	162152543	C	T	Chr03:g.162152543C>T	intronic	EAS0007227_PRKG2	-	-
Chr03_162152595	Chr03	162152595	162152595	C	T	Chr03:g.162152595C>T	intronic	EAS0007227_PRKG2	-	-
Chr03_162152598	Chr03	162152598	162152598	G	A	Chr03:g.162152598G>A	intronic	EAS0007227_PRKG2	-	-
Chr03_162153096	Chr03	162153096	162153096	C	T	Chr03:g.162153096C>T	intronic	EAS0007227_PRKG2	-	-
Chr03_162153251	Chr03	162153251	162153251	G	A	Chr03:g.162153251G>A	intronic	EAS0007227_PRKG2	-	-
Chr03_162153396	Chr03	162153396	162153396	G	C	Chr03:g.162153396G>C	intronic	EAS0007227_PRKG2	-	-
Chr03_162153492	Chr03	162153492	162153492	A	C	Chr03:g.162153492A>C	intronic	EAS0007227_PRKG2	-	-
Chr03_162153494	Chr03	162153494	162153494	C	A	Chr03:g.162153494C>A	intronic	EAS0007227_PRKG2	-	-
Chr03_162153989	Chr03	162153989	162153989	G	C	Chr03:g.162153989G>C	intronic	EAS0007227_PRKG2	-	-
Chr03_162154022	Chr03	162154022	162154022	C	A	Chr03:g.162154022C>A	exonic	EAS0007227_PRKG2	nonsynonymous SNV	EAS0007227_PRKG2:EAS0007227_PRKG2:exon15:c.G1929T:p.L643F,
Chr03_162154101	Chr03	162154101	162154101	C	T	Chr03:g.162154101C>T	exonic	EAS0007227_PRKG2	nonsynonymous SNV	EAS0007227_PRKG2:EAS0007227_PRKG2:exon15:c.G1850A:p.R617H,
Chr03_162154421	Chr03	162154421	162154421	T	C	Chr03:g.162154421T>C	exonic	EAS0007227_PRKG2	nonsynonymous SNV	EAS0007227_PRKG2:EAS0007227_PRKG2:exon14:c.A1792G:p.T598A,
Chr03_162154559	Chr03	162154559	162154559	G	A	Chr03:g.162154559G>A	intronic	EAS0007227_PRKG2	-	-
Chr03_162154748	Chr03	162154748	162154748	A	G	Chr03:g.162154748A>G	intronic	EAS0007227_PRKG2	-	-
Chr03_162154907	Chr03	162154907	162154907	C	T	Chr03:g.162154907C>T	intronic	EAS0007227_PRKG2	-	-
Chr03_162155063	Chr03	162155063	162155063	T	C	Chr03:g.162155063T>C	intronic	EAS0007227_PRKG2	-	-
Chr03_162155114	Chr03	162155114	162155114	A	G	Chr03:g.162155114A>G	intronic	EAS0007227_PRKG2	-	-
Chr03_162155137	Chr03	162155137	162155137	C	T	Chr03:g.162155137C>T	intronic	EAS0007227_PRKG2	-	-
Chr03_162155229	Chr03	162155229	162155229	T	A	Chr03:g.162155229T>A	intronic	EAS0007227_PRKG2	-	-
Chr03_162155253	Chr03	162155253	162155253	T	C	Chr03:g.162155253T>C	intronic	EAS0007227_PRKG2	-	-
Chr03_162155308	Chr03	162155308	162155308	T	A	Chr03:g.162155308T>A	intronic	EAS0007227_PRKG2	-	-
Chr03_162155336	Chr03	162155336	162155336	T	C	Chr03:g.162155336T>C	intronic	EAS0007227_PRKG2	-	-
Chr03_162155484	Chr03	162155484	162155484	G	A	Chr03:g.162155484G>A	intronic	EAS0007227_PRKG2	-	-
Chr03_162155611	Chr03	162155611	162155611	C	T	Chr03:g.162155611C>T	intronic	EAS0007227_PRKG2	-	-
Chr03_162155640	Chr03	162155640	162155640	T	C	Chr03:g.162155640T>C	intronic	EAS0007227_PRKG2	-	-
Chr03_162156235	Chr03	162156235	162156235	C	T	Chr03:g.162156235C>T	intronic	EAS0007227_PRKG2	-	-
Chr03_162156255	Chr03	162156255	162156255	A	T	Chr03:g.162156255A>T	intronic	EAS0007227_PRKG2	-	-
Chr03_162156360	Chr03	162156360	162156360	T	C	Chr03:g.162156360T>C	intronic	EAS0007227_PRKG2	-	-
Chr03_162156524	Chr03	162156524	162156524	C	T	Chr03:g.162156524C>T	intronic	EAS0007227_PRKG2	-	-
Chr03_162157172	Chr03	162157172	162157172	T	C	Chr03:g.162157172T>C	intronic	EAS0007227_PRKG2	-	-
Chr03_162157301	Chr03	162157301	162157301	G	A	Chr03:g.162157301G>A	intronic	EAS0007227_PRKG2	-	-
Chr03_162158347	Chr03	162158347	162158347	T	C	Chr03:g.162158347T>C	intronic	EAS0007227_PRKG2	-	-
Chr03_162158375	Chr03	162158375	162158375	A	G	Chr03:g.162158375A>G	intronic	EAS0007227_PRKG2	-	-
Chr03_162158391	Chr03	162158391	162158391	C	A	Chr03:g.162158391C>A	intronic	EAS0007227_PRKG2	-	-
Chr03_162158453	Chr03	162158453	162158453	C	T	Chr03:g.162158453C>T	intronic	EAS0007227_PRKG2	-	-
Chr03_162158468	Chr03	162158468	162158468	T	C	Chr03:g.162158468T>C	intronic	EAS0007227_PRKG2	-	-
Chr03_162158733	Chr03	162158733	162158733	C	T	Chr03:g.162158733C>T	intronic	EAS0007227_PRKG2	-	-
Chr03_162158776	Chr03	162158776	162158776	A	C	Chr03:g.162158776A>C	intronic	EAS0007227_PRKG2	-	-
Chr03_162159016	Chr03	162159016	162159016	T	C	Chr03:g.162159016T>C	intronic	EAS0007227_PRKG2	-	-
Chr03_162159118	Chr03	162159118	162159118	G	T	Chr03:g.162159118G>T	intronic	EAS0007227_PRKG2	-	-
Chr03_162159512	Chr03	162159512	162159512	G	A	Chr03:g.162159512G>A	intronic	EAS0007227_PRKG2	-	-
Chr03_162159720	Chr03	162159720	162159720	G	G	Chr03:g.162159720G>G	intronic	EAS0007227_PRKG2	-	-
Chr03_162159823	Chr03	162159823	162159823	T	C	Chr03:g.162159823T>C	intronic	EAS0007227_PRKG2	-	-
Chr03_162160146	Chr03	162160146	162160146	T	C	Chr03:g.162160146T>C	intronic	EAS0007227_PRKG2	-	-
Chr03_162160323	Chr03	162160323	162160323	T	A	Chr03:g.162160323T>A	intronic	EAS0007227_PRKG2	-	-
Chr03_162160380	Chr03	162160380	162160380	A	G	Chr03:g.162160380A>G	intronic	EAS0007227_PRKG2	-	-
Chr03_162161002	Chr03	162161002	162161002	C	A	Chr03:g.162161002C>A	intronic	EAS0007227_PRKG2	-	-
Chr03_162161063	Chr03	162161063	162161063	G	T	Chr03:g.162161063G>T	intronic	EAS0007227_PRKG2	-	-
Chr03_162161210	Chr03	162161210	162161210	C	T	Chr03:g.162161210C>T	intronic	EAS0007227_PRKG2	-	-
Chr03_162161248	Chr03	162161248	162161248	G	A	Chr03:g.162161248G>A	intronic	EAS0007227_PRKG2	-	-
Chr03_162161336	Chr03	162161336	162161336	T	C	Chr03:g.162161336T>C	intronic	EAS0007227_PRKG2	-	-
Chr03_162161354	Chr03	162161354	162161354	G	T	Chr03:g.162161354G>T	intronic	EAS0007227_PRKG2	-	-
Chr03_162161385	Chr03	162161385	162161385	T	G	Chr03:g.162161385T>G	intronic	EAS0007227_PRKG2	-	-
Chr03_162161452	Chr03	162161452	162161452	C	G	Chr03:g.162161452C>G	intronic	EAS0007227_PRKG2	-	-
Chr03_162161509	Chr03	162161509	162161509	T	C	Chr03:g.162161509T>C	intronic	EAS0007227_PRKG2	-	-
Chr03_162161626	Chr03	162161626	162161626	T	C	Chr03:g.162161626T>C	intronic	EAS0007227_PRKG2	-	-
Chr03_162161654	Chr03	162161654	162161654	G	T	Chr03:g.162161654G>T	intronic	EAS0007227_PRKG2	-	-
Chr03_162161802	Chr03	162161802	162161802	T	G	Chr03:g.162161802T>G	intronic	EAS0007227_PRKG2	-	-
Chr03_162161934	Chr03	162161934	162161934	G	T	Chr03:g.162161934G>T	intronic	EAS0007227_PRKG2	-	-
Chr03_162162234	Chr03	162162234	162162234	C	T	Chr03:g.162162234C>T	intronic	EAS0007227_PRKG2	-	-
Chr03_162162480	Chr03	162162480	162162480	G	A	Chr03:g.162162480G>A	intronic	EAS0007227_PRKG2	-	-
Chr03_162162511	Chr03	162162511	162162511	G	A	Chr03:g.162162511G>A	intronic	EAS0007227_PRKG2	-	-
Chr03_162162649	Chr03	162162649	162162649	T	C	Chr03:g.162162649T>C	intronic	EAS0007227_PRKG2	-	-
Chr03_162162723	Chr03	162162723	162162723	T	A	Chr03:g.162162723T>A	intronic	EAS0007227_PRKG2	-	-
Chr03_162162724	Chr03	162162724	162162724	C	T	Chr03:g.162162724C>T	intronic	EAS0007227_PRKG2	-	-
Chr03_162162921	Chr03	162162921	162162921	T	C	Chr03:g.162162921T>C	intronic	EAS0007227_PRKG2	-	-
Chr03_162163257	Chr03	162163257	162163257	A	T	Chr03:g.162163257A>T	intronic	EAS0007227_PRKG2	-	-
Chr03_162163269	Chr03	162163269	162163269	G	A	Chr03:g.162163269G>A	intronic	EAS0007227_PRKG2	-	-
Chr03_162163422	Chr03	162163422	162163422	G	A	Chr03:g.162163422G>A	intronic	EAS0007227_PRKG2	-	-
Chr03_162163629	Chr03	162163629	162163629	C	T	Chr03:g.162163629C>T	intronic	EAS0007227_PRKG2	-	-
Chr03_162163753	Chr03	162163753	162163753	G	T	Chr03:g.162163753G>T	intronic	EAS0007227_PRKG2	-	-
Chr03_162163775	Chr03	162163775	162163775	T	G	Chr03:g.162163775T>G	intronic	EAS0007227_PRKG2	-	-
Chr03_162163803	Chr03	162163803	162163803	A	G	Chr03:g.162163803A>G	intronic	EAS0007227_PRKG2	-	-
Chr03_162164373	Chr03	162164373	162164373	G	C	Chr03:g.162164373G>C	intronic	EAS0007227_PRKG2	-	-
Chr03_162164546	Chr03	162164546	162164546	G	A	Chr03:g.162164546G>A	intronic	EAS0007227_PRKG2	-	-
Chr03_162164613	Chr03	162164613	162164613	G	A	Chr03:g.162164613G>A	intronic	EAS0007227_PRKG2	-	-
Chr03_162165037	Chr03	162165037	162165037	G	C	Chr03:g.162165037G>C	intronic	EAS0007227_PRKG2	-	-
Chr03_162165131	Chr03	162165131	162165131	T	A	Chr03:g.162165131T>A	intronic	EAS0007227_PRKG2	-	-
Chr03_162165322	Chr03	162165322	162165322	G	C	Chr03:g.162165322G>C	exonic	EAS0007227_PRKG2	synonymous SNV	EAS0007227_PRKG2:EAS0007227_PRKG2:exon13:c.C1572G:p.G524G,
Chr03_162165343	Chr03	162165343	162165343	T	A	Chr03:g.162165343T>A	intronic	EAS0007227_PRKG2	-	-
Chr03_162165356	Chr03	162165356	162165356	T	G	Chr03:g.162165356T>G	intronic	EAS0007227_PRKG2	-	-
Chr03_162165437	Chr03	162165437	162165437	C	T	Chr03:g.162165437C>T	intronic	EAS0007227_PRKG2	-	-
Chr03_162165459	Chr03	162165459	162165459	A	C	Chr03:g.162165459A>C	intronic	EAS0007227_PRKG2	-	-
Chr03_162166224	Chr03	162166224	162166224	G	A	Chr03:g.162166224G>A	intronic	EAS0007227_PRKG2	-	-
Chr03_162166642	Chr03	162166642	162166642	T	A	Chr03:g.162166642T>A	intronic	EAS0007227_PRKG2	-	-
Chr03_162166654	Chr03	162166654	162166654	T	A	Chr03:g.162166654T>A	intronic	EAS0007227_PRKG2	-	-
Chr03_162166736	Chr03	162166736	162166736	T	C	Chr03:g.162166736T>C	intronic	EAS0007227_PRKG2	-	-
Chr03_162166845	Chr03	162166845	162166845	T	C	Chr03:g.162166845T>C	intronic	EAS0007227_PRKG2	-	-
Chr03_162166903	Chr03	162166903	162166903	C	T	Chr03:g.162166903C>T	intronic	EAS0007227_PRKG2	-	-
Chr03_162166986	Chr03	162166986	162166986	C	T	Chr03:g.162166986C>T	intronic	EAS0007227_PRKG2	-	-
Chr03_162167012	Chr03	162167012	162167012	G	A	Chr03:g.162167012G>A	intronic	EAS0007227_PRKG2	-	-
Chr03_162167165	Chr03	162167165	162167165	C	A	Chr03:g.162167165C>A	intronic	EAS0007227_PRKG2	-	-
Chr03_162167314	Chr03	162167314	162167314	A	C	Chr03:g.162167314A>C	intronic	EAS0007227_PRKG2	-	-
Chr03_162167322	Chr03	162167322	162167322	C	T	Chr03:g.162167322C>T	intronic	EAS0007227_PRKG2	-	-
Chr03_162167383	Chr03	162167383	162167383	A	G	Chr03:g.162167383A>G	intronic	EAS0007227_PRKG2	-	-
Chr03_162167703	Chr03	162167703	162167703	A	G	Chr03:g.162167703A>G	intronic	EAS0007227_PRKG2	-	-
Chr03_162167801	Chr03	162167801	162167801	G	A	Chr03:g.162167801G>A	intronic	EAS0007227_PRKG2	-	-
Chr03_162167811	Chr03	162167811	162167811	G	A	Chr03:g.162167811G>A	intronic	EAS0007227_PRKG2	-	-
Chr03_162167823	Chr03	162167823	162167823	G	A	Chr03:g.162167823G>A	intronic	EAS0007227_PRKG2	-	-
Chr03_162167826	Chr03	162167826	162167826	C	T	Chr03:g.162167826C>T	intronic	EAS0007227_PRKG2	-	-
Chr03_162168214	Chr03	162168214	162168214	G	A	Chr03:g.162168214G>A	intronic	EAS0007227_PRKG2	-	-
Chr03_162168364	Chr03	162168364	162168364	A	G	Chr03:g.162168364A>G	intronic	EAS0007227_PRKG2	-	-
Chr03_162168463	Chr03	162168463	162168463	C	T	Chr03:g.162168463C>T	intronic	EAS0007227_PRKG2	-	-
Chr03_162169003	Chr03	162169003	162169003	T	C	Chr03:g.162169003T>C	intronic	EAS0007227_PRKG2	-	-
Chr03_162169416	Chr03	162169416	162169416	C	T	Chr03:g.162169416C>T	intronic	EAS0007227_PRKG2	-	-
Chr03_162169492	Chr03	162169492	162169492	C	T	Chr03:g.162169492C>T	intronic	EAS0007227_PRKG2	-	-
Chr03_162169711	Chr03	162169711	162169711	C	T	Chr03:g.162169711C>T	intronic	EAS0007227_PRKG2	-	-
Chr03_162170075	Chr03	162170075	162170075	T	A	Chr03:g.162170075T>A	intronic	EAS0007227_PRKG2	-	-
Chr03_162170207	Chr03	162170207	162170207	G	T	Chr03:g.162170207G>T	intronic	EAS0007227_PRKG2	-	-
Chr03_162170302	Chr03	162170302	162170302	T	G	Chr03:g.162170302T>G	exonic	EAS0007227_PRKG2	nonsynonymous SNV	EAS0007227_PRKG2:EAS0007227_PRKG2:exon12:c.A1561C:p.I521L,
Chr03_162170994	Chr03	162170994	162170994	A	G	Chr03:g.162170994A>G	intronic	EAS0007227_PRKG2	-	-
Chr03_162171116	Chr03	162171116	162171116	A	G	Chr03:g.162171116A>G	intronic	EAS0007227_PRKG2	-	-
Chr03_162171126	Chr03	162171126	162171126	G	T	Chr03:g.162171126G>T	intronic	EAS0007227_PRKG2	-	-
Chr03_162171312	Chr03	162171312	162171312	C	T	Chr03:g.162171312C>T	intronic	EAS0007227_PRKG2	-	-
Chr03_162171383	Chr03	162171383	162171383	T	C	Chr03:g.162171383T>C	intronic	EAS0007227_PRKG2	-	-
Chr03_162171486	Chr03	162171486	162171486	G	T	Chr03:g.162171486G>T	intronic	EAS0007227_PRKG2	-	-
Chr03_162171545	Chr03	162171545	162171545	C	T	Chr03:g.162171545C>T	intronic	EAS0007227_PRKG2	-	-
Chr03_162171562	Chr03	162171562	162171562	C	T	Chr03:g.162171562C>T	intronic	EAS0007227_PRKG2	-	-
Chr03_162171599	Chr03	162171599	162171599	A	G	Chr03:g.162171599A>G	intronic	EAS0007227_PRKG2	-	-
Chr03_162171643	Chr03	162171643	162171643	G	T	Chr03:g.162171643G>T	intronic	EAS0007227_PRKG2	-	-
Chr03_162171871	Chr03	162171871	162171871	G	A	Chr03:g.162171871G>A	intronic	EAS0007227_PRKG2	-	-
Chr03_162171900	Chr03	162171900	162171900	T	A	Chr03:g.162171900T>A	intronic	EAS0007227_PRKG2	-	-
Chr03_162171920	Chr03	162171920	162171920	C	T	Chr03:g.162171920C>T	intronic	EAS0007227_PRKG2	-	-
Chr03_162171922	Chr03	162171922	162171922	A	G	Chr03:g.162171922A>G	intronic	EAS0007227_PRKG2	-	-
Chr03_162172052	Chr03	162172052	162172052	T	C	Chr03:g.162172052T>C	intronic	EAS0007227_PRKG2	-	-
Chr03_162172074	Chr03	162172074	162172074	T	C	Chr03:g.162172074T>C	intronic	EAS0007227_PRKG2	-	-
Chr03_162172282	Chr03	162172282	162172282	C	T	Chr03:g.162172282C>T	intronic	EAS0007227_PRKG2	-	-
Chr03_162172580	Chr03	162172580	162172580	C	T	Chr03:g.162172580C>T	intronic	EAS0007227_PRKG2	-	-
Chr03_162172653	Chr03	162172653	162172653	G	C	Chr03:g.162172653G>C	intronic	EAS0007227_PRKG2	-	-
Chr03_162172675	Chr03	162172675	162172675	G	A	Chr03:g.162172675G>A	intronic	EAS0007227_PRKG2	-	-
Chr03_162173071	Chr03	162173071	162173071	A	C	Chr03:g.162173071A>C	intronic	EAS0007227_PRKG2	-	-
Chr03_162173170	Chr03	162173170	162173170	A	T	Chr03:g.162173170A>T	intronic	EAS0007227_PRKG2	-	-
Chr03_162173727	Chr03	162173727	162173727	G	A	Chr03:g.162173727G>A	intronic	EAS0007227_PRKG2	-	-
Chr03_162173788	Chr03	162173788	162173788	T	G	Chr03:g.162173788T>G	intronic	EAS0007227_PRKG2	-	-
Chr03_162173824	Chr03	162173824	162173824	G	A	Chr03:g.162173824G>A	intronic	EAS0007227_PRKG2	-	-
Chr03_162173931	Chr03	162173931	162173931	T	G	Chr03:g.162173931T>G	intronic	EAS0007227_PRKG2	-	-
Chr03_162174050	Chr03	162174050	162174050	C	T	Chr03:g.162174050C>T	intronic	EAS0007227_PRKG2	-	-
Chr03_162174117	Chr03	162174117	162174117	G	A	Chr03:g.162174117G>A	exonic	EAS0007227_PRKG2	nonsynonymous SNV	EAS0007227_PRKG2:EAS0007227_PRKG2:exon10:c.C1252T:p.R418C,
Chr03_162174249	Chr03	162174249	162174249	G	T	Chr03:g.162174249G>T	intronic	EAS0007227_PRKG2	-	-
Chr03_162174469	Chr03	162174469	162174469	T	C	Chr03:g.162174469T>C	intronic	EAS0007227_PRKG2	-	-
Chr03_162174633	Chr03	162174633	162174633	T	C	Chr03:g.162174633T>C	intronic	EAS0007227_PRKG2	-	-
Chr03_162174694	Chr03	162174694	162174694	G	A	Chr03:g.162174694G>A	intronic	EAS0007227_PRKG2	-	-
Chr03_162174964	Chr03	162174964	162174964	T	C	Chr03:g.162174964T>C	intronic	EAS0007227_PRKG2	-	-
Chr03_162175065	Chr03	162175065	162175065	T	C	Chr03:g.162175065T>C	intronic	EAS0007227_PRKG2	-	-
Chr03_162175295	Chr03	162175295	162175295	C	G	Chr03:g.162175295C>G	intronic	EAS0007227_PRKG2	-	-
Chr03_162175394	Chr03	162175394	162175394	C	T	Chr03:g.162175394C>T	intronic	EAS0007227_PRKG2	-	-
Chr03_162175485	Chr03	162175485	162175485	A	T	Chr03:g.162175485A>T	intronic	EAS0007227_PRKG2	-	-
Chr03_162175719	Chr03	162175719	162175719	T	C	Chr03:g.162175719T>C	intronic	EAS0007227_PRKG2	-	-
Chr03_162175828	Chr03	162175828	162175828	G	A	Chr03:g.162175828G>A	intronic	EAS0007227_PRKG2	-	-
Chr03_162175892	Chr03	162175892	162175892	T	C	Chr03:g.162175892T>C	intronic	EAS0007227_PRKG2	-	-
Chr03_162176283	Chr03	162176283	162176283	C	T	Chr03:g.162176283C>T	intronic	EAS0007227_PRKG2	-	-
Chr03_162176327	Chr03	162176327	162176327	C	T	Chr03:g.162176327C>T	intronic	EAS0007227_PRKG2	-	-
Chr03_162176328	Chr03	162176328	162176328	G	A	Chr03:g.162176328G>A	intronic	EAS0007227_PRKG2	-	-
Chr03_162176629	Chr03	162176629	162176629	C	T	Chr03:g.162176629C>T	intronic	EAS0007227_PRKG2	-	-
Chr03_162176680	Chr03	162176680	162176680	C	T	Chr03:g.162176680C>T	intronic	EAS0007227_PRKG2	-	-
Chr03_162177083	Chr03	162177083	162177083	A	C	Chr03:g.162177083A>C	intronic	EAS0007227_PRKG2	-	-
Chr03_162177195	Chr03	162177195	162177195	A	G	Chr03:g.162177195A>G	intronic	EAS0007227_PRKG2	-	-
Chr03_162177299	Chr03	162177299	162177299	C	T	Chr03:g.162177299C>T	intronic	EAS0007227_PRKG2	-	-
Chr03_162177395	Chr03	162177395	162177395	C	T	Chr03:g.162177395C>T	intronic	EAS0007227_PRKG2	-	-
Chr03_162177739	Chr03	162177739	162177739	T	T	Chr03:g.162177739T>T	intronic	EAS0007227_PRKG2	-	-
Chr03_162178482	Chr03	162178482	162178482	T	T	Chr03:g.162178482T>T	intronic	EAS0007227_PRKG2	-	-
Chr03_162178532	Chr03	162178532	162178532	G	G	Chr03:g.162178532G>G	intronic	EAS0007227_PRKG2	-	-
Chr03_162178877	Chr03	162178877	162178877	G	A	Chr03:g.162178877G>A	exonic	EAS0007227_PRKG2	nonsynonymous SNV	EAS0007227_PRKG2:EAS0007227_PRKG2:exon9:c.C1157T:p.A386V,
Chr03_162178929	Chr03	162178929	162178929	A	G	Chr03:g.162178929A>G	intronic	EAS0007227_PRKG2	-	-
Chr03_162178977	Chr03	162178977	162178977	C	T	Chr03:g.162178977C>T	intronic	EAS0007227_PRKG2	-	-
Chr03_162179105	Chr03	162179105	162179105	T	C	Chr03:g.162179105T>C	intronic	EAS0007227_PRKG2	-	-
Chr03_162179691	Chr03	162179691	162179691	C	T	Chr03:g.162179691C>T	intronic	EAS0007227_PRKG2	-	-
Chr03_162179878	Chr03	162179878	162179878	T	C	Chr03:g.162179878T>C	intronic	EAS0007227_PRKG2	-	-
Chr03_162180214	Chr03	162180214	162180214	G	A	Chr03:g.162180214G>A	intronic	EAS0007227_PRKG2	-	-
Chr03_162180692	Chr03	162180692	162180692	C	T	Chr03:g.162180692C>T	intronic	EAS0007227_PRKG2	-	-
Chr03_162180795	Chr03	162180795	162180795	T	C	Chr03:g.162180795T>C	intronic	EAS0007227_PRKG2	-	-
Chr03_162180858	Chr03	162180858	162180858	C	G	Chr03:g.162180858C>G	intronic	EAS0007227_PRKG2	-	-
Chr03_162180999	Chr03	162180999	162180999	A	G	Chr03:g.162180999A>G	intronic	EAS0007227_PRKG2	-	-
Chr03_162181631	Chr03	162181631	162181631	T	C	Chr03:g.162181631T>C	intronic	EAS0007227_PRKG2	-	-
Chr03_162182004	Chr03	162182004	162182004	T	C	Chr03:g.162182004T>C	intronic	EAS0007227_PRKG2	-	-
Chr03_162182054	Chr03	162182054	162182054	G	C	Chr03:g.162182054G>C	intronic	EAS0007227_PRKG2	-	-
Chr03_162182445	Chr03	162182445	162182445	A	C	Chr03:g.162182445A>C	intronic	EAS0007227_PRKG2	-	-
Chr03_162182492	Chr03	162182492	162182492	C	T	Chr03:g.162182492C>T	intronic	EAS0007227_PRKG2	-	-
Chr03_162182541	Chr03	162182541	162182541	G	T	Chr03:g.162182541G>T	intronic	EAS0007227_PRKG2	-	-
Chr03_162182601	Chr03	162182601	162182601	A	G	Chr03:g.162182601A>G	intronic	EAS0007227_PRKG2	-	-
Chr03_162182927	Chr03	162182927	162182927	G	A	Chr03:g.162182927G>A	intronic	EAS0007227_PRKG2	-	-
Chr03_162182959	Chr03	162182959	162182959	T	A	Chr03:g.162182959T>A	intronic	EAS0007227_PRKG2	-	-
Chr03_162182976	Chr03	162182976	162182976	C	T	Chr03:g.162182976C>T	intronic	EAS0007227_PRKG2	-	-
Chr03_162183143	Chr03	162183143	162183143	A	G	Chr03:g.162183143A>G	intronic	EAS0007227_PRKG2	-	-
Chr03_162183373	Chr03	162183373	162183373	C	G	Chr03:g.162183373C>G	intronic	EAS0007227_PRKG2	-	-
Chr03_162183661	Chr03	162183661	162183661	A	T	Chr03:g.162183661A>T	intronic	EAS0007227_PRKG2	-	-
Chr03_162183664	Chr03	162183664	162183664	G	C	Chr03:g.162183664G>C	intronic	EAS0007227_PRKG2	-	-
Chr03_162184190	Chr03	162184190	162184190	A	G	Chr03:g.162184190A>G	intronic	EAS0007227_PRKG2	-	-
Chr03_162184219	Chr03	162184219	162184219	T	T	Chr03:g.162184219T>T	intronic	EAS0007227_PRKG2	-	-
Chr03_162184332	Chr03	162184332	162184332	T	C	Chr03:g.162184332T>C	intronic	EAS0007227_PRKG2	-	-
Chr03_162184387	Chr03	162184387	162184387	T	T	Chr03:g.162184387T>T	intronic	EAS0007227_PRKG2	-	-
Chr03_162184404	Chr03	162184404	162184404	C	C	Chr03:g.162184404C>C	intronic	EAS0007227_PRKG2	-	-
Chr03_162184417	Chr03	162184417	162184417	A	C	Chr03:g.162184417A>C	intronic	EAS0007227_PRKG2	-	-
Chr03_162184600	Chr03	162184600	162184600	C	T	Chr03:g.162184600C>T	intronic	EAS0007227_PRKG2	-	-
Chr03_162184826	Chr03	162184826	162184826	C	T	Chr03:g.162184826C>T	intronic	EAS0007227_PRKG2	-	-
Chr03_162185022	Chr03	162185022	162185022	T	C	Chr03:g.162185022T>C	intronic	EAS0007227_PRKG2	-	-
Chr03_162185118	Chr03	162185118	162185118	T	A	Chr03:g.162185118T>A	intronic	EAS0007227_PRKG2	-	-
Chr03_162185133	Chr03	162185133	162185133	T	G	Chr03:g.162185133T>G	intronic	EAS0007227_PRKG2	-	-
Chr03_162185167	Chr03	162185167	162185167	T	C	Chr03:g.162185167T>C	intronic	EAS0007227_PRKG2	-	-
Chr03_162185509	Chr03	162185509	162185509	T	C	Chr03:g.162185509T>C	intronic	EAS0007227_PRKG2	-	-
Chr03_162185888	Chr03	162185888	162185888	T	T	Chr03:g.162185888T>T	intronic	EAS0007227_PRKG2	-	-
Chr03_162186151	Chr03	162186151	162186151	T	T	Chr03:g.162186151T>T	intronic	EAS0007227_PRKG2	-	-
Chr03_162186391	Chr03	162186391	162186391	A	G	Chr03:g.162186391A>G	intronic	EAS0007227_PRKG2	-	-
Chr03_162188426	Chr03	162188426	162188426	A	A	Chr03:g.162188426A>A	intronic	EAS0007227_PRKG2	-	-
Chr03_162188978	Chr03	162188978	162188978	G	A	Chr03:g.162188978G>A	intronic	EAS0007227_PRKG2	-	-
Chr03_162189141	Chr03	162189141	162189141	G	A	Chr03:g.162189141G>A	intronic	EAS0007227_PRKG2	-	-
Chr03_162189314	Chr03	162189314	162189314	G	C	Chr03:g.162189314G>C	intronic	EAS0007227_PRKG2	-	-
Chr03_162189480	Chr03	162189480	162189480	G	A	Chr03:g.162189480G>A	intronic	EAS0007227_PRKG2	-	-
Chr03_162189585	Chr03	162189585	162189585	T	C	Chr03:g.162189585T>C	intronic	EAS0007227_PRKG2	-	-
Chr03_162189790	Chr03	162189790	162189790	T	A	Chr03:g.162189790T>A	intronic	EAS0007227_PRKG2	-	-
Chr03_162190301	Chr03	162190301	162190301	G	T	Chr03:g.162190301G>T	intronic	EAS0007227_PRKG2	-	-
Chr03_162190369	Chr03	162190369	162190369	G	T	Chr03:g.162190369G>T	intronic	EAS0007227_PRKG2	-	-
Chr03_162190666	Chr03	162190666	162190666	C	G	Chr03:g.162190666C>G	intronic	EAS0007227_PRKG2	-	-
Chr03_162191184	Chr03	162191184	162191184	G	T	Chr03:g.162191184G>T	intronic	EAS0007227_PRKG2	-	-
Chr03_162191491	Chr03	162191491	162191491	C	A	Chr03:g.162191491C>A	intronic	EAS0007227_PRKG2	-	-
Chr03_162191577	Chr03	162191577	162191577	T	G	Chr03:g.162191577T>G	intronic	EAS0007227_PRKG2	-	-
Chr03_162191676	Chr03	162191676	162191676	G	A	Chr03:g.162191676G>A	intronic	EAS0007227_PRKG2	-	-
Chr03_162191916	Chr03	162191916	162191916	G	C	Chr03:g.162191916G>C	intronic	EAS0007227_PRKG2	-	-
Chr03_162191948	Chr03	162191948	162191948	A	C	Chr03:g.162191948A>C	intronic	EAS0007227_PRKG2	-	-
Chr03_162192098	Chr03	162192098	162192098	A	G	Chr03:g.162192098A>G	intronic	EAS0007227_PRKG2	-	-
Chr03_162193165	Chr03	162193165	162193165	C	G	Chr03:g.162193165C>G	intronic	EAS0007227_PRKG2	-	-
Chr03_162193421	Chr03	162193421	162193421	T	C	Chr03:g.162193421T>C	intronic	EAS0007227_PRKG2	-	-
Chr03_162193538	Chr03	162193538	162193538	C	A	Chr03:g.162193538C>A	intronic	EAS0007227_PRKG2	-	-
Chr03_162193634	Chr03	162193634	162193634	C	T	Chr03:g.162193634C>T	intronic	EAS0007227_PRKG2	-	-
Chr03_162193755	Chr03	162193755	162193755	T	T	Chr03:g.162193755T>T	intronic	EAS0007227_PRKG2	-	-
Chr03_162193776	Chr03	162193776	162193776	C	T	Chr03:g.162193776C>T	intronic	EAS0007227_PRKG2	-	-
Chr03_162194412	Chr03	162194412	162194412	C	T	Chr03:g.162194412C>T	intronic	EAS0007227_PRKG2	-	-
Chr03_162194466	Chr03	162194466	162194466	G	A	Chr03:g.162194466G>A	intronic	EAS0007227_PRKG2	-	-
Chr03_162194480	Chr03	162194480	162194480	A	C	Chr03:g.162194480A>C	intronic	EAS0007227_PRKG2	-	-
Chr03_162194588	Chr03	162194588	162194588	T	A	Chr03:g.162194588T>A	intronic	EAS0007227_PRKG2	-	-
Chr03_162194591	Chr03	162194591	162194591	T	G	Chr03:g.162194591T>G	intronic	EAS0007227_PRKG2	-	-
Chr03_162194599	Chr03	162194599	162194599	A	T	Chr03:g.162194599A>T	intronic	EAS0007227_PRKG2	-	-
Chr03_162194804	Chr03	162194804	162194804	G	A	Chr03:g.162194804G>A	intronic	EAS0007227_PRKG2	-	-
Chr03_162194840	Chr03	162194840	162194840	C	T	Chr03:g.162194840C>T	intronic	EAS0007227_PRKG2	-	-
Chr03_162195060	Chr03	162195060	162195060	C	T	Chr03:g.162195060C>T	intronic	EAS0007227_PRKG2	-	-
Chr03_162195061	Chr03	162195061	162195061	G	A	Chr03:g.162195061G>A	intronic	EAS0007227_PRKG2	-	-
Chr03_162195358	Chr03	162195358	162195358	C	G	Chr03:g.162195358C>G	intronic	EAS0007227_PRKG2	-	-
Chr03_162195662	Chr03	162195662	162195662	G	G	Chr03:g.162195662G>G	intronic	EAS0007227_PRKG2	-	-
Chr03_162195679	Chr03	162195679	162195679	C	C	Chr03:g.162195679C>C	intronic	EAS0007227_PRKG2	-	-
Chr03_162195680	Chr03	162195680	162195680	A	A	Chr03:g.162195680A>A	intronic	EAS0007227_PRKG2	-	-
Chr03_162195922	Chr03	162195922	162195922	T	C	Chr03:g.162195922T>C	intronic	EAS0007227_PRKG2	-	-
Chr03_162196003	Chr03	162196003	162196003	T	C	Chr03:g.162196003T>C	intronic	EAS0007227_PRKG2	-	-
Chr03_162196432	Chr03	162196432	162196432	C	T	Chr03:g.162196432C>T	intronic	EAS0007227_PRKG2	-	-
Chr03_162196570	Chr03	162196570	162196570	T	A	Chr03:g.162196570T>A	intronic	EAS0007227_PRKG2	-	-
Chr03_162196821	Chr03	162196821	162196821	C	T	Chr03:g.162196821C>T	intronic	EAS0007227_PRKG2	-	-
Chr03_162197052	Chr03	162197052	162197052	C	T	Chr03:g.162197052C>T	intronic	EAS0007227_PRKG2	-	-
Chr03_162197324	Chr03	162197324	162197324	T	C	Chr03:g.162197324T>C	intronic	EAS0007227_PRKG2	-	-
Chr03_162197342	Chr03	162197342	162197342	G	A	Chr03:g.162197342G>A	intronic	EAS0007227_PRKG2	-	-
Chr03_162197460	Chr03	162197460	162197460	G	A	Chr03:g.162197460G>A	intronic	EAS0007227_PRKG2	-	-
Chr03_162197611	Chr03	162197611	162197611	A	C	Chr03:g.162197611A>C	intronic	EAS0007227_PRKG2	-	-
Chr03_162197648	Chr03	162197648	162197648	C	T	Chr03:g.162197648C>T	intronic	EAS0007227_PRKG2	-	-
Chr03_162197878	Chr03	162197878	162197878	G	C	Chr03:g.162197878G>C	intronic	EAS0007227_PRKG2	-	-
Chr03_162198098	Chr03	162198098	162198098	T	C	Chr03:g.162198098T>C	intronic	EAS0007227_PRKG2	-	-
Chr03_162198202	Chr03	162198202	162198202	A	T	Chr03:g.162198202A>T	intronic	EAS0007227_PRKG2	-	-
Chr03_162198339	Chr03	162198339	162198339	G	A	Chr03:g.162198339G>A	intronic	EAS0007227_PRKG2	-	-
Chr03_162198365	Chr03	162198365	162198365	C	G	Chr03:g.162198365C>G	intronic	EAS0007227_PRKG2	-	-
Chr03_162198401	Chr03	162198401	162198401	G	T	Chr03:g.162198401G>T	intronic	EAS0007227_PRKG2	-	-
Chr03_162198994	Chr03	162198994	162198994	A	G	Chr03:g.162198994A>G	intronic	EAS0007227_PRKG2	-	-
Chr03_162200200	Chr03	162200200	162200200	C	C	Chr03:g.162200200C>C	intronic	EAS0007227_PRKG2	-	-
Chr03_162200613	Chr03	162200613	162200613	A	C	Chr03:g.162200613A>C	intronic	EAS0007227_PRKG2	-	-
Chr03_162201008	Chr03	162201008	162201008	C	A	Chr03:g.162201008C>A	intronic	EAS0007227_PRKG2	-	-
Chr03_162201286	Chr03	162201286	162201286	T	C	Chr03:g.162201286T>C	intronic	EAS0007227_PRKG2	-	-
Chr03_162201412	Chr03	162201412	162201412	A	G	Chr03:g.162201412A>G	intronic	EAS0007227_PRKG2	-	-
Chr03_162201534	Chr03	162201534	162201534	C	T	Chr03:g.162201534C>T	intronic	EAS0007227_PRKG2	-	-
Chr03_162201590	Chr03	162201590	162201590	G	C	Chr03:g.162201590G>C	intronic	EAS0007227_PRKG2	-	-
Chr03_162201626	Chr03	162201626	162201626	C	T	Chr03:g.162201626C>T	intronic	EAS0007227_PRKG2	-	-
Chr03_162201678	Chr03	162201678	162201678	T	T	Chr03:g.162201678T>T	intronic	EAS0007227_PRKG2	-	-
Chr03_162201796	Chr03	162201796	162201796	A	C	Chr03:g.162201796A>C	intronic	EAS0007227_PRKG2	-	-
Chr03_162202112	Chr03	162202112	162202112	A	G	Chr03:g.162202112A>G	intronic	EAS0007227_PRKG2	-	-
Chr03_162202437	Chr03	162202437	162202437	A	G	Chr03:g.162202437A>G	intronic	EAS0007227_PRKG2	-	-
Chr03_162202622	Chr03	162202622	162202622	T	C	Chr03:g.162202622T>C	intronic	EAS0007227_PRKG2	-	-
Chr03_162202802	Chr03	162202802	162202802	C	T	Chr03:g.162202802C>T	intronic	EAS0007227_PRKG2	-	-
Chr03_162202808	Chr03	162202808	162202808	T	G	Chr03:g.162202808T>G	intronic	EAS0007227_PRKG2	-	-
Chr03_162203145	Chr03	162203145	162203145	T	G	Chr03:g.162203145T>G	intronic	EAS0007227_PRKG2	-	-
Chr03_162203165	Chr03	162203165	162203165	T	C	Chr03:g.162203165T>C	intronic	EAS0007227_PRKG2	-	-
Chr03_162203180	Chr03	162203180	162203180	A	G	Chr03:g.162203180A>G	intronic	EAS0007227_PRKG2	-	-
Chr03_162203257	Chr03	162203257	162203257	T	C	Chr03:g.162203257T>C	intronic	EAS0007227_PRKG2	-	-
Chr03_162203391	Chr03	162203391	162203391	C	T	Chr03:g.162203391C>T	exonic	EAS0007227_PRKG2	synonymous SNV	EAS0007227_PRKG2:EAS0007227_PRKG2:exon4:c.G645A:p.L215L,
Chr03_162203622	Chr03	162203622	162203622	T	C	Chr03:g.162203622T>C	intronic	EAS0007227_PRKG2	-	-
Chr03_162203699	Chr03	162203699	162203699	G	C	Chr03:g.162203699G>C	intronic	EAS0007227_PRKG2	-	-
Chr03_162203757	Chr03	162203757	162203757	C	T	Chr03:g.162203757C>T	intronic	EAS0007227_PRKG2	-	-
Chr03_162203817	Chr03	162203817	162203817	C	A	Chr03:g.162203817C>A	intronic	EAS0007227_PRKG2	-	-
Chr03_162203818	Chr03	162203818	162203818	C	G	Chr03:g.162203818C>G	intronic	EAS0007227_PRKG2	-	-
Chr03_162203956	Chr03	162203956	162203956	T	G	Chr03:g.162203956T>G	intronic	EAS0007227_PRKG2	-	-
Chr03_162204159	Chr03	162204159	162204159	C	T	Chr03:g.162204159C>T	intronic	EAS0007227_PRKG2	-	-
Chr03_162204234	Chr03	162204234	162204234	T	C	Chr03:g.162204234T>C	intronic	EAS0007227_PRKG2	-	-
Chr03_162204314	Chr03	162204314	162204314	A	G	Chr03:g.162204314A>G	intronic	EAS0007227_PRKG2	-	-
Chr03_162204337	Chr03	162204337	162204337	A	G	Chr03:g.162204337A>G	intronic	EAS0007227_PRKG2	-	-
Chr03_162204569	Chr03	162204569	162204569	T	C	Chr03:g.162204569T>C	intronic	EAS0007227_PRKG2	-	-
Chr03_162204725	Chr03	162204725	162204725	C	G	Chr03:g.162204725C>G	intronic	EAS0007227_PRKG2	-	-
Chr03_162204728	Chr03	162204728	162204728	A	C	Chr03:g.162204728A>C	intronic	EAS0007227_PRKG2	-	-
Chr03_162204730	Chr03	162204730	162204730	C	T	Chr03:g.162204730C>T	intronic	EAS0007227_PRKG2	-	-
Chr03_162204748	Chr03	162204748	162204748	C	T	Chr03:g.162204748C>T	intronic	EAS0007227_PRKG2	-	-
Chr03_162204764	Chr03	162204764	162204764	C	T	Chr03:g.162204764C>T	intronic	EAS0007227_PRKG2	-	-
Chr03_162204899	Chr03	162204899	162204899	T	C	Chr03:g.162204899T>C	intronic	EAS0007227_PRKG2	-	-
Chr03_162205055	Chr03	162205055	162205055	G	A	Chr03:g.162205055G>A	intronic	EAS0007227_PRKG2	-	-
Chr03_162205182	Chr03	162205182	162205182	C	T	Chr03:g.162205182C>T	intronic	EAS0007227_PRKG2	-	-
Chr03_162205562	Chr03	162205562	162205562	T	C	Chr03:g.162205562T>C	intronic	EAS0007227_PRKG2	-	-
Chr03_162206364	Chr03	162206364	162206364	A	G	Chr03:g.162206364A>G	intronic	EAS0007227_PRKG2	-	-
Chr03_162206444	Chr03	162206444	162206444	C	A	Chr03:g.162206444C>A	intronic	EAS0007227_PRKG2	-	-
Chr03_162207412	Chr03	162207412	162207412	C	T	Chr03:g.162207412C>T	intronic	EAS0007227_PRKG2	-	-
Chr03_162207470	Chr03	162207470	162207470	T	C	Chr03:g.162207470T>C	intronic	EAS0007227_PRKG2	-	-
Chr03_162207504	Chr03	162207504	162207504	T	T	Chr03:g.162207504T>T	intronic	EAS0007227_PRKG2	-	-
Chr03_162207545	Chr03	162207545	162207545	T	G	Chr03:g.162207545T>G	intronic	EAS0007227_PRKG2	-	-
Chr03_162207615	Chr03	162207615	162207615	T	C	Chr03:g.162207615T>C	intronic	EAS0007227_PRKG2	-	-
Chr03_162207679	Chr03	162207679	162207679	C	T	Chr03:g.162207679C>T	intronic	EAS0007227_PRKG2	-	-
Chr03_162207840	Chr03	162207840	162207840	A	G	Chr03:g.162207840A>G	intronic	EAS0007227_PRKG2	-	-
Chr03_162208480	Chr03	162208480	162208480	G	A	Chr03:g.162208480G>A	intronic	EAS0007227_PRKG2	-	-
Chr03_162208526	Chr03	162208526	162208526	G	C	Chr03:g.162208526G>C	intronic	EAS0007227_PRKG2	-	-
Chr03_162208660	Chr03	162208660	162208660	A	G	Chr03:g.162208660A>G	intronic	EAS0007227_PRKG2	-	-
Chr03_162208920	Chr03	162208920	162208920	T	T	Chr03:g.162208920T>T	intronic	EAS0007227_PRKG2	-	-
Chr03_162208959	Chr03	162208959	162208959	A	C	Chr03:g.162208959A>C	intronic	EAS0007227_PRKG2	-	-
Chr03_162209001	Chr03	162209001	162209001	C	C	Chr03:g.162209001C>C	intronic	EAS0007227_PRKG2	-	-
Chr03_162209457	Chr03	162209457	162209457	T	C	Chr03:g.162209457T>C	intronic	EAS0007227_PRKG2	-	-
Chr03_162209532	Chr03	162209532	162209532	T	C	Chr03:g.162209532T>C	intronic	EAS0007227_PRKG2	-	-
Chr03_162209532	Chr03	162209532	162209532	T	G	Chr03:g.162209532T>G	intronic	EAS0007227_PRKG2	-	-
Chr03_162209546	Chr03	162209546	162209546	C	T	Chr03:g.162209546C>T	intronic	EAS0007227_PRKG2	-	-
Chr03_162209650	Chr03	162209650	162209650	A	C	Chr03:g.162209650A>C	intronic	EAS0007227_PRKG2	-	-
Chr03_162209664	Chr03	162209664	162209664	G	G	Chr03:g.162209664G>G	intronic	EAS0007227_PRKG2	-	-
Chr03_162210127	Chr03	162210127	162210127	A	G	Chr03:g.162210127A>G	intronic	EAS0007227_PRKG2	-	-
Chr03_162210809	Chr03	162210809	162210809	T	G	Chr03:g.162210809T>G	intronic	EAS0007227_PRKG2	-	-
Chr03_162210846	Chr03	162210846	162210846	C	T	Chr03:g.162210846C>T	intronic	EAS0007227_PRKG2	-	-
Chr03_162210849	Chr03	162210849	162210849	A	G	Chr03:g.162210849A>G	intronic	EAS0007227_PRKG2	-	-
Chr03_162210912	Chr03	162210912	162210912	T	C	Chr03:g.162210912T>C	intronic	EAS0007227_PRKG2	-	-
Chr03_162210992	Chr03	162210992	162210992	T	C	Chr03:g.162210992T>C	intronic	EAS0007227_PRKG2	-	-
Chr03_162211018	Chr03	162211018	162211018	T	C	Chr03:g.162211018T>C	intronic	EAS0007227_PRKG2	-	-
Chr03_162211162	Chr03	162211162	162211162	T	C	Chr03:g.162211162T>C	intronic	EAS0007227_PRKG2	-	-
Chr03_162211227	Chr03	162211227	162211227	T	C	Chr03:g.162211227T>C	intronic	EAS0007227_PRKG2	-	-
Chr03_162211250	Chr03	162211250	162211250	G	A	Chr03:g.162211250G>A	intronic	EAS0007227_PRKG2	-	-
Chr03_162211310	Chr03	162211310	162211310	T	C	Chr03:g.162211310T>C	intronic	EAS0007227_PRKG2	-	-
Chr03_162211469	Chr03	162211469	162211469	T	A	Chr03:g.162211469T>A	intronic	EAS0007227_PRKG2	-	-
Chr03_162211744	Chr03	162211744	162211744	C	T	Chr03:g.162211744C>T	intronic	EAS0007227_PRKG2	-	-
Chr03_162211854	Chr03	162211854	162211854	A	G	Chr03:g.162211854A>G	intronic	EAS0007227_PRKG2	-	-
Chr03_162211935	Chr03	162211935	162211935	A	G	Chr03:g.162211935A>G	intronic	EAS0007227_PRKG2	-	-
Chr03_162212007	Chr03	162212007	162212007	A	G	Chr03:g.162212007A>G	intronic	EAS0007227_PRKG2	-	-
Chr03_162212159	Chr03	162212159	162212159	G	C	Chr03:g.162212159G>C	intronic	EAS0007227_PRKG2	-	-
Chr03_162212186	Chr03	162212186	162212186	G	A	Chr03:g.162212186G>A	intronic	EAS0007227_PRKG2	-	-
Chr03_162212249	Chr03	162212249	162212249	G	A	Chr03:g.162212249G>A	intronic	EAS0007227_PRKG2	-	-
Chr03_162212481	Chr03	162212481	162212481	C	T	Chr03:g.162212481C>T	intronic	EAS0007227_PRKG2	-	-
Chr03_162212583	Chr03	162212583	162212583	G	T	Chr03:g.162212583G>T	intronic	EAS0007227_PRKG2	-	-
Chr03_162212781	Chr03	162212781	162212781	C	C	Chr03:g.162212781C>C	intronic	EAS0007227_PRKG2	-	-
Chr03_162213048	Chr03	162213048	162213048	A	A	Chr03:g.162213048A>A	intronic	EAS0007227_PRKG2	-	-
Chr03_162213129	Chr03	162213129	162213129	G	T	Chr03:g.162213129G>T	intronic	EAS0007227_PRKG2	-	-
Chr03_162213180	Chr03	162213180	162213180	G	A	Chr03:g.162213180G>A	intronic	EAS0007227_PRKG2	-	-
Chr03_162213515	Chr03	162213515	162213515	C	C	Chr03:g.162213515C>C	intronic	EAS0007227_PRKG2	-	-
Chr03_162213978	Chr03	162213978	162213978	C	T	Chr03:g.162213978C>T	intronic	EAS0007227_PRKG2	-	-
Chr03_162214211	Chr03	162214211	162214211	C	T	Chr03:g.162214211C>T	intronic	EAS0007227_PRKG2	-	-
Chr03_162214326	Chr03	162214326	162214326	G	A	Chr03:g.162214326G>A	intronic	EAS0007227_PRKG2	-	-
Chr03_162214445	Chr03	162214445	162214445	G	A	Chr03:g.162214445G>A	intronic	EAS0007227_PRKG2	-	-
Chr03_162214584	Chr03	162214584	162214584	C	T	Chr03:g.162214584C>T	intronic	EAS0007227_PRKG2	-	-
Chr03_162214917	Chr03	162214917	162214917	C	G	Chr03:g.162214917C>G	intronic	EAS0007227_PRKG2	-	-
Chr03_162215157	Chr03	162215157	162215157	A	T	Chr03:g.162215157A>T	intronic	EAS0007227_PRKG2	-	-
Chr03_162215292	Chr03	162215292	162215292	C	T	Chr03:g.162215292C>T	intronic	EAS0007227_PRKG2	-	-
Chr03_162215324	Chr03	162215324	162215324	A	T	Chr03:g.162215324A>T	intronic	EAS0007227_PRKG2	-	-
Chr03_162215328	Chr03	162215328	162215328	C	T	Chr03:g.162215328C>T	intronic	EAS0007227_PRKG2	-	-
Chr03_162215865	Chr03	162215865	162215865	C	A	Chr03:g.162215865C>A	intronic	EAS0007227_PRKG2	-	-
Chr03_162215869	Chr03	162215869	162215869	T	C	Chr03:g.162215869T>C	intronic	EAS0007227_PRKG2	-	-
Chr03_162215888	Chr03	162215888	162215888	A	G	Chr03:g.162215888A>G	intronic	EAS0007227_PRKG2	-	-
Chr03_162216019	Chr03	162216019	162216019	T	C	Chr03:g.162216019T>C	intronic	EAS0007227_PRKG2	-	-
Chr03_162216048	Chr03	162216048	162216048	T	G	Chr03:g.162216048T>G	intronic	EAS0007227_PRKG2	-	-
Chr03_162216049	Chr03	162216049	162216049	T	C	Chr03:g.162216049T>C	intronic	EAS0007227_PRKG2	-	-
Chr03_162216056	Chr03	162216056	162216056	A	C	Chr03:g.162216056A>C	intronic	EAS0007227_PRKG2	-	-
Chr03_162216179	Chr03	162216179	162216179	A	G	Chr03:g.162216179A>G	intronic	EAS0007227_PRKG2	-	-
Chr03_162216224	Chr03	162216224	162216224	T	C	Chr03:g.162216224T>C	intronic	EAS0007227_PRKG2	-	-
Chr03_162216225	Chr03	162216225	162216225	G	A	Chr03:g.162216225G>A	intronic	EAS0007227_PRKG2	-	-
Chr03_162216290	Chr03	162216290	162216290	G	A	Chr03:g.162216290G>A	intronic	EAS0007227_PRKG2	-	-
Chr03_162216350	Chr03	162216350	162216350	C	T	Chr03:g.162216350C>T	intronic	EAS0007227_PRKG2	-	-
Chr03_162216538	Chr03	162216538	162216538	G	A	Chr03:g.162216538G>A	intronic	EAS0007227_PRKG2	-	-
Chr03_162216630	Chr03	162216630	162216630	A	C	Chr03:g.162216630A>C	intronic	EAS0007227_PRKG2	-	-
Chr03_162216665	Chr03	162216665	162216665	G	C	Chr03:g.162216665G>C	intronic	EAS0007227_PRKG2	-	-
Chr03_162216671	Chr03	162216671	162216671	G	A	Chr03:g.162216671G>A	intronic	EAS0007227_PRKG2	-	-
Chr03_162216672	Chr03	162216672	162216672	C	T	Chr03:g.162216672C>T	intronic	EAS0007227_PRKG2	-	-
Chr03_162216675	Chr03	162216675	162216675	T	C	Chr03:g.162216675T>C	intronic	EAS0007227_PRKG2	-	-
Chr03_162216705	Chr03	162216705	162216705	A	G	Chr03:g.162216705A>G	intronic	EAS0007227_PRKG2	-	-
Chr03_162216715	Chr03	162216715	162216715	C	G	Chr03:g.162216715C>G	intronic	EAS0007227_PRKG2	-	-
Chr03_162216746	Chr03	162216746	162216746	G	C	Chr03:g.162216746G>C	intronic	EAS0007227_PRKG2	-	-
Chr03_162216794	Chr03	162216794	162216794	G	C	Chr03:g.162216794G>C	intronic	EAS0007227_PRKG2	-	-
Chr03_162216986	Chr03	162216986	162216986	C	T	Chr03:g.162216986C>T	intronic	EAS0007227_PRKG2	-	-
Chr03_162217296	Chr03	162217296	162217296	C	T	Chr03:g.162217296C>T	intronic	EAS0007227_PRKG2	-	-
Chr03_162217303	Chr03	162217303	162217303	C	G	Chr03:g.162217303C>G	intronic	EAS0007227_PRKG2	-	-
Chr03_162217528	Chr03	162217528	162217528	C	T	Chr03:g.162217528C>T	intronic	EAS0007227_PRKG2	-	-
Chr03_162217688	Chr03	162217688	162217688	A	G	Chr03:g.162217688A>G	intronic	EAS0007227_PRKG2	-	-
Chr03_162217783	Chr03	162217783	162217783	C	T	Chr03:g.162217783C>T	intronic	EAS0007227_PRKG2	-	-
Chr03_162217851	Chr03	162217851	162217851	C	T	Chr03:g.162217851C>T	intronic	EAS0007227_PRKG2	-	-
Chr03_162217858	Chr03	162217858	162217858	C	T	Chr03:g.162217858C>T	intronic	EAS0007227_PRKG2	-	-
Chr03_162218013	Chr03	162218013	162218013	T	G	Chr03:g.162218013T>G	intronic	EAS0007227_PRKG2	-	-
Chr03_162218075	Chr03	162218075	162218075	T	T	Chr03:g.162218075T>T	intronic	EAS0007227_PRKG2	-	-
Chr03_162218108	Chr03	162218108	162218108	C	A	Chr03:g.162218108C>A	intronic	EAS0007227_PRKG2	-	-
Chr03_162218195	Chr03	162218195	162218195	T	C	Chr03:g.162218195T>C	intronic	EAS0007227_PRKG2	-	-
Chr03_162218203	Chr03	162218203	162218203	A	C	Chr03:g.162218203A>C	intronic	EAS0007227_PRKG2	-	-
Chr03_162218376	Chr03	162218376	162218376	G	C	Chr03:g.162218376G>C	intronic	EAS0007227_PRKG2	-	-
Chr03_162218535	Chr03	162218535	162218535	G	A	Chr03:g.162218535G>A	intronic	EAS0007227_PRKG2	-	-
Chr03_162218591	Chr03	162218591	162218591	C	T	Chr03:g.162218591C>T	intronic	EAS0007227_PRKG2	-	-
Chr03_162218909	Chr03	162218909	162218909	C	T	Chr03:g.162218909C>T	intronic	EAS0007227_PRKG2	-	-
Chr03_162218989	Chr03	162218989	162218989	T	C	Chr03:g.162218989T>C	intronic	EAS0007227_PRKG2	-	-
Chr03_162219201	Chr03	162219201	162219201	C	G	Chr03:g.162219201C>G	intronic	EAS0007227_PRKG2	-	-
Chr03_162219681	Chr03	162219681	162219681	C	A	Chr03:g.162219681C>A	intronic	EAS0007227_PRKG2	-	-
Chr03_162219919	Chr03	162219919	162219919	G	A	Chr03:g.162219919G>A	intronic	EAS0007227_PRKG2	-	-
Chr03_162219949	Chr03	162219949	162219949	A	G	Chr03:g.162219949A>G	intronic	EAS0007227_PRKG2	-	-
Chr03_162219989	Chr03	162219989	162219989	T	A	Chr03:g.162219989T>A	intronic	EAS0007227_PRKG2	-	-
Chr03_162220008	Chr03	162220008	162220008	C	G	Chr03:g.162220008C>G	intronic	EAS0007227_PRKG2	-	-
Chr03_162220084	Chr03	162220084	162220084	C	T	Chr03:g.162220084C>T	intronic	EAS0007227_PRKG2	-	-
Chr03_162220085	Chr03	162220085	162220085	G	A	Chr03:g.162220085G>A	intronic	EAS0007227_PRKG2	-	-
Chr03_162220121	Chr03	162220121	162220121	C	T	Chr03:g.162220121C>T	intronic	EAS0007227_PRKG2	-	-
Chr03_162220411	Chr03	162220411	162220411	C	T	Chr03:g.162220411C>T	intronic	EAS0007227_PRKG2	-	-
Chr03_162220775	Chr03	162220775	162220775	T	C	Chr03:g.162220775T>C	intronic	EAS0007227_PRKG2	-	-
Chr03_162221177	Chr03	162221177	162221177	C	T	Chr03:g.162221177C>T	intronic	EAS0007227_PRKG2	-	-
Chr03_162221329	Chr03	162221329	162221329	T	C	Chr03:g.162221329T>C	intronic	EAS0007227_PRKG2	-	-
Chr03_162221366	Chr03	162221366	162221366	C	G	Chr03:g.162221366C>G	intronic	EAS0007227_PRKG2	-	-
Chr03_162221456	Chr03	162221456	162221456	G	A	Chr03:g.162221456G>A	intronic	EAS0007227_PRKG2	-	-
Chr03_162221520	Chr03	162221520	162221520	G	A	Chr03:g.162221520G>A	intronic	EAS0007227_PRKG2	-	-
Chr03_162221869	Chr03	162221869	162221869	C	T	Chr03:g.162221869C>T	intronic	EAS0007227_PRKG2	-	-
Chr03_162222053	Chr03	162222053	162222053	A	T	Chr03:g.162222053A>T	intronic	EAS0007227_PRKG2	-	-
Chr03_162222394	Chr03	162222394	162222394	G	C	Chr03:g.162222394G>C	intronic	EAS0007227_PRKG2	-	-
Chr03_162222554	Chr03	162222554	162222554	T	G	Chr03:g.162222554T>G	intronic	EAS0007227_PRKG2	-	-
Chr03_162222573	Chr03	162222573	162222573	C	T	Chr03:g.162222573C>T	intronic	EAS0007227_PRKG2	-	-
Chr03_162222577	Chr03	162222577	162222577	C	T	Chr03:g.162222577C>T	intronic	EAS0007227_PRKG2	-	-
Chr03_162222908	Chr03	162222908	162222908	C	T	Chr03:g.162222908C>T	intronic	EAS0007227_PRKG2	-	-
Chr03_162222909	Chr03	162222909	162222909	G	A	Chr03:g.162222909G>A	intronic	EAS0007227_PRKG2	-	-
Chr03_162223144	Chr03	162223144	162223144	A	G	Chr03:g.162223144A>G	intronic	EAS0007227_PRKG2	-	-
Chr03_162223491	Chr03	162223491	162223491	C	T	Chr03:g.162223491C>T	exonic	EAS0007227_PRKG2	nonsynonymous SNV	EAS0007227_PRKG2:EAS0007227_PRKG2:exon2:c.G406A:p.V136I,
Chr03_162223537	Chr03	162223537	162223537	A	G	Chr03:g.162223537A>G	exonic	EAS0007227_PRKG2	synonymous SNV	EAS0007227_PRKG2:EAS0007227_PRKG2:exon2:c.T360C:p.T120T,

## Sheet: TableS4
individuals	g.162140112A>G	g.162149155G>C	g.162149571C>T	g.162153251G>A	g.162156524C>T	g.162158453C>T	g.162160146T>C	g.162163775T>G	g.162166224G>A	g.162166654T>A	g.162167165C>A	g.162167314A>C	g.162172653G>C	g.162182976C>T	g.162216538G>A
A18	AA	GG	CC	GA	CT	CT	TT	TG	GA	TA	CA	AC	GC	CT	AA
A21	AG	GC	CT	GG	CC	CC	TC	TT	GA	TA	CA	AC	GC	CC	AA
A22	GG	CC	TT		CT	CT	TT	GG	GG	TT	CC	AA	GG	CT	GA
A23	GG	CC	TT	GG	CT	CT	TT	GG	GG	TT	CC	AA	GG	CT	GA
A24	AG	GC	CT	GG	CC	CC	TC	TG	GA	TA	CA	AC	GC	CT	AA
A26	AG	GG	CC	GG	CC	CC	TT	TT	AA	AA	AA	CC	CC	CC	AA
A27	GG	CC	TT	GA	CT	CT	TT	TG	GG	TT	CC	AA	GG	CT	AA
A28	AG	GG	CC	GG	CC	CC	TT	TT	GA	TA	CA	AC	GC	CC	GA
A29	GG	CC	TT	GG	CC	CC	CC	TG	GG	TT	CC	AA	GG	CT	GG
A30	AG	GC	CT	GG	CT	CT	TT	TT	GA	TA	CA	AC	GC	CT	AA
A32	AG	GG	CC	GG	CC	CC	TC	TG	GG	TT	CC	AA	GG	CC	GG
A34	GG	CC	TT	GG	CC	CC	TT	TG	GG	TT	CC	AA	GG	CT	GA
A35	GG	GC	CT	GG	CC	CC	TC	TT	GG	TT	CC	AA	GG	CT	GG
A36	AA	GG	CC	GG	CC	CC	TT	TG	GA	TA	CA	AC	GC	CT	AA
A37	AG	GG	CC	GG	CC	CC	TT	TT	GA	TA	CA	AC	GC	CC	GA
A38	GG	CC	TT	GG	CC	CC	CC	TT	GG	TT	CC	AA	GG	CC	GA
A39	AG	GC	CT	GA	CT	CT	TT	TT	GG	TT	CC	AA	GG	CC	GG
A40	AG	GG	CC	GG	CC	CC	TT	TT	AA	AA	AA	CC	GC	CC	GA
A41	GG	CC	TT	AA	TT	TT	TT	TG	GA	TA	CA	AC	GC	CC	GA
A42	AG	CC	TT	GA	CT	CT	TC	TT	GA	TA	CA	AC	GC	CC	AA
A43	GG	GC	CT	GG	CC	CC	TT	TG	GA	TA	CA	AC	GC	CT	AA
A44	GG	CC	CT	GG	CC	CC	TT	TG	GA	TA	CA	AC	GC	CC	GA
A45	AG	GC	CT	GG	CC	CC	TT	TG	GA	TA	CA	AC	GC	CC	GA
A46	AG	GC	CT	GA	CT	CT	TT	TG	GA	TA	CA	AC	GC	CC	GA
A47	AG	GC	CT	GG	CC	CC	TC	TT	GA	TA	CA	AC	GC	CT	GA
A48	AG	GC	CT	GA	CT	CT	TT	TT	AA	AA	AA	CC	CC	CC	AA
A49	GG	GC	CT	GG	CC	CC	CC	TG	GG	TT	CC	AA	GG	TT
A50	GG	CC	CC	GG	CC	TT	TT	GG	GG	TT	CC	AA	GG	CC	GG
A51	GG	CC	TT	GG	CC	CC	TT	TG	GA	TA	CA	AC	GC	CT	AA
A52	AA	GC	TT	GA	CT	CT	TC	TT	GA	TA	CA	AC	GC	CT	GA
A53	GG	GC	CC	GG	CC	CT	TT	TG	GG	TT	CC	AA	GG	CC	GG
A54	GG	GC	CC	GG	CC	CT	TT	TG	GG	TT	CC	AA	GG	CC	GG
A55	GG	CC	TT		CT	CT	TC	TT	GA	TA	CA	AC	GC	CC	AA
A56	GG	CC	TT	GG	CC	CC	TT	TG	GA	TA	CA	AC	GC	CT	AA
A57	AG	GG	CC	GG	CC	CC	TT	TT	AA	AA	AA	CC	CC	CC	AA
A58	AG	GC	CT	GG	CC	CC	TT	TT	AA	AA	AA	CC	CC	CC	AA
A59	GG	CC	TT	GA	CT	CT	TT	TG	GA	TA	CA	AC	GC	CT	AA
A60	AG	CC	TT		CC	CC	TC	TG	GG	TT	CC	AA	GG	CC	AA
A61	GG	CC	TT	GG	CC	CC	CC	TG	GG	TT	CC	AA	GG	CC	GA
A62	GG	GC	TT		CC	CT	TT	TT	GG	TT	CC	AA	GG	CT	GA
A63	GG	CC	TT	AA	CT	CT	TC	TT	GA	TA	CA	AC	GC	CT	GA
A64	GG	CC	CT	GG	CC	CC	TC	TG	GA	TA	CA	AC	GC	CT	AA
A65	GG	GG	CC	GG	CC	CC	TT	TT	GG	TT	CC	AA	GG	CC	GG
A66	AG	GG	CC	GG	CC	CC	TT	TT	GA	TA	CA	AC	GC	CC
A67	GG	CC	CT	GG	CC	CT	TT	GG	GG	TT	CC	AA	GG	CT
A68	AG	CC	TT		CC	CC	TT	TT	AA	AA	AA	CC	CC	CC
A69	AG	GC	CT		CC	CC	CC	TG	GG	TT	CC	AA	GG	TT
A70	GG	CC	TT	GG	CC	CC	CC	TT	GG	TT	CC	AA	GG	CT	GA
A71	GG	CC	TT	AA	TT	TT	TT	TG	GA	TA	CA	AC	GC	CC	GA
A72	GG	CC	TT		CT	CT	TT	GG	GG	TT	CC	AA	GG	CT
A73	GG	GG	CC	GG	CC	CC	TC	TG	GA	TA	CA	AC	GC	CC	GA
A74	AG	GC	CT	GG	CC	CC	TT	TG	GA	TA	CA	AC	GC	CT	AA
A75	GG	GC	CT		CT	CT	TT	TT	GG	TT	CC	AA	GG	CC	GG
A76	GG	GC	CT		CT	CT	TT	TT	GA	TA	CA	AC	GC	CT	GA
A77	AG	GC	CT	GA	CT	CT	TC	TT	AA	AA	AA	CC	CC	CC	AA
A78	AG	GG	CC	GG	CC	CC	TT	TT	GA	TA	CA	AC	GC	CT	GG
A79	GG	CC	CT	GG	CC	CC	TT	TG	GA	TA	CA	AC	GC	CT	AA
A80_1	GG	CC	TT	GG	CC	CC	TT	TG	GG	TT	CC	AA	GG	CT	GG
A81	AG	CC	TT	GG	CC	CC	TC	TT	GA	TA	CA	AC	GC	CC	AA
A82	AG	CC	TT	GG	CC	CC	TT	TG	GA	TA	CA	AC	GC	CT	AA
A83	GG	CC	TT		CT	CT	TT	TG	GA	TA	CA	AC	GC	CC
A84	GG	GC	CT		CT	CT	TC	TG	GG	TT	CC	AA	GG	CT	GG
A85	GG	CC	CT	GG	CC	CC	TC	GG	GG	TT	CC	AA	GG	CT	GG
A86	GG	GC	CC	GG	CC	CT	TC	TG	GA	TA	CA	AC	GC	CC	GA
A87	AG	CC	TT	AA	TT	TT	TT	TG	GA	TA	CA	AC	GC	CC	GA
A88	GG	CC	TT	GG	CC	CC	CC	TT	GG	TT	CC	AA	GG	CC	GA
A89	GG	GG	CT		CT	CT	TT	TG	GA	TA	CA	AC	GC	CT	AA
A90	AG	GC	TT	GG	CC	CC	TC	TT	GA	TA	CA	AC	GC	CT
A91	GG	CC	TT	GG	CC	CC	TC	TG	GG	TT	CC	AA	GG	TT	GA
A92	AG	GC	CT	AA	TT	TT	TT	TT	AA	AA	AA	CC	CC	CC	AA
A93	AG	CC	TT	GG	CC	CC	TC	TT	GG	TT	CC	AA	GG	TT	GG
A94	AG	GC	CT	GG	CT	CT	TT	TT	GA	TA	CA	AC	GC	CC
A95	GG	CC	TT	GA	CT	CT	TT	TG	GG	TT	CC	AA	GG	CC	GA
A96	AG	GG	CC	GA	CT	CT	TT	TG	GA	TA	CA	AC	GC	CT	AA
A97	AG	CC	TT		CT	CT	TC	TT	GA	TA	CA	AC	GC	CC	AA
A98	AG	GC	CT	GG	CC	CC	TT	TG	GA	TA	CA	AC	GC	CT	AA
A99	AG	CC	TT	GG	CC	CC	TT		GA	TA	CA	AC	GC	CC	GG
B1	GG	CC	TT		CT	CT	TC	TG	GA	TA	CA	AC	GC	CC	GA
B10	GG	CC	CT	GG	CC	CT	TC	GG	GG	TT	CC	AA	GG	CT	GA
B13	GG	CC	CC	GG	CC	TT	TT	TT	AA	AA	AA	CC	CC	CC	AA
B14	AG	GC	CT		CC	CC	TT	TT	AA	AA	AA	CC	CC	CC	AA
B17	GG	CC	CT		CT	CT	TT	TT	AA	AA	AA	CC	CC	CC	AA
B18	GG	GC	CT			CC	TC	TT	GG	TT	CC	AA	GG	CT	GG
B19	GG	CC	TT	AA	CT	CT	TT	TG	GA	TA	CA	AC	GC	CC	GA
B2	GG	CC	CT	GG	CT	CT	TT	TG	GA	TA	CA	AC	GC	CC	GA
B20	AA	GC	CT	GG	CC	CC	TT	TT	GA	TA	CA	AC	GC	CT
B21	AG	GC	CT	GG	CC	CC	TC	TG	GA	TA	CA	AC	GC	CT	AA
B22	GG	GC	TT	GA	CT	CT	TC	TT	GA	TA	CA	AC	GC	CT	GG
B23	AA	GC	CT	GA	CT	CT	TT	TG	GA	TA	CA	AC	GC	CC	GA
B24	GG	CC	TT	GG	CC	CC	CC	TT	GA	TA	CA	AC	GC	CC	AA
B25	AG	CC	TT	GG	CC	CC	TC	TG	GG	TT	CC	AA	GG	CT	AA
B26	AA	GG	CC	GG	CC	CC	TT	TT	AA	AA	AA	CC	CC	CC	AA
B27	GG	GC	CT	GG	CC	CC	TC	TT	GA	TA	CA	AC	GC	CT	GA
B28	AG	GC	CT	GG	CC	CC	TC	TT	GA	TA	CA	AC	GC	CC	GA
B29	GG	CC	TT	GG	CC	CC	TT	GG	GG	TT	CC	AA	GG	TT	AA
B3	GG	CC	TT	GG	CC	CC	TC	TG	GA	TA	CA	AC	GC	CT	AA
B30	GG	GG	CT		CT	CT	TT	TG	GA	TA	CA	AC	GC	CC
B32	GG	CC	TT			CT	TC	TT	GA	TA	CA	AC	GC	CT	AA
B33	AG	GG	CC	GG	CC	CC	TT	TT	AA	AA	AA	CC	CC	CC	AA
B34	AG	GG	CT	GA	CT	CT	TT	TG	GG	TT	CC	AA	GG	CT	GA
B36	GG	GC	CT	GG	CC	CC	TC	TG	GG	TT	CC	AA	GG	CT
B37	AG	GC	CT	GG	CC	CC	TT	TT	AA	AA	AA	CC	CC	CC	AA
B39	GG	CC	TT	GG	CC	CC	TT	TG	GA	TA	CA	AC	GC	CT	AA
B4	GG	CC	TT	GG	CC	CC	CC	TT	GG	TT	CC	AA	GG	CC	AA
B40	GG	GG	CC	GG	CC	CC	TC	TT	AA	AA	AA	CC	CC	CC	AA
B41	GG	CC	CT		CC	CT	TC	GG	GG	TT	CC	AA	GG	CT	GA
B42	GG	GC	CT	AA	TT	TT	TT	TG	GA	TA	CA	AC	GC	CC	GA
B43	GG	GC	CT			CT	TC	TT	GG	TT	CC	AA	GG	CC	AA
B44	GG	GC	CT	GG	CC	CC	TC	TT	GA	TA	CA	AC	GC	CC	AA
B45	GG	CC	TT	GG	CC	CC	TT	GG	GG	TT	CC	AA	GG	TT	AA
B47	GG	CC	TT	GG	CC	CC	TC	GG	GG	TT	CC	AA	GG	TT	AA
B48	GG	CC	TT	GG	CC	CC	TT	TT	AA	AA	AA	CC	CC	CC	AA
B49	GG	CC	TT		TT	TT	TT	GG	GG	TT	CC	AA	GG	CC	GG
B5	AG	GG	CC	GG	CC	CC	TT	TT	GA	TA	CA	AC	GC	CT	GA
B53	GG	GC	CT	GG	CC	CC	TC	GG	GG	TT	CC	AA	GG	CT	GA
B54	GG	GG	CC	GG	CC	CC	TT	TT	GG	TT	CC	AA	GG	CT	GG
B55	GG	CC	TT	GG	CC	CC	TC	TT	GA	TA	CA	AC	GC	CC	GA
B56	AA	CC	TT	GG	CC	CC	TT	TT	AA	AA	AA	CC	CC	CC	AA
B57	GG	GC	CT	GG	CC	CC	TC	TG	GA	TA	CA	AC	GC	CT	AA
B58	GG	CC	TT	GA	CT	CT	TC	TG	GG	TT	CC	AA	GG	CC	GA
B59	AA	GC	CT	GG	CC	CC	TT	TT	AA	AA	AA	CC	CC	CC	AA
B6	GG	GC	CT	GG	CC	CC	TC	TG	GG	TT	CC	AA	GG	TT	GA
B60	AG	GC	CT		CC	CC	TC	TT	GA	TA	CA	AC	GC	CC	AA
B61	GG	CC	TT	GA	CT	CT	TT	TT	GA	TA	CA	AC	GC	CC	AA
B62	AG	CC	CT	GG	CC	CT	TT	TG	GA	TA	CA	AC	GC	CC
B63	AA	GC	CT	GG	CC	CC	TT	TT	AA	AA	AA	CC	CC	CC	AA
B64	AG	GC	CT	GG	CC	CC	TC	TT	GA	TA	CA	AC	GC	CC	AA
B65	GG	GC	CT	AA	CT	CT	TT	TG	GG	TT	CC	AA	GG	CC	GG
B66	AA	GG	CC	GA	CT	CT	TT	TT	AA	AA	AA	CC	CC	CC	AA
B67	GG	GC	CT	GG	CC	CC	TT	TG	GG	TT	CC	AA	GG	CT	GA
B69	GG	CC	CT	GG	CC	CT	TC	TG	GG	TT	CC	AA	GG	CC	GG
B7	GG	GC	CT	GG	CC	CC	TT	GG	GG	TT	CC	AA	GG	TT	AA
B72	AG	GC	CT		CC	CC	TC	TT	GA	TA	CA	AC	GC	CC
B73	AG	GC	CT		CT	CT	TT	TT	GA	TA	CA	AC	GC	CC	AA
B74	AA	GC	CT	GG	CC	CC	TT	TT	AA	AA	AA	CC	CC	CC	AA
B76	GG	CC	TT		CT	CT	TC	TT	AA	AA	AA	CC	CC	CC	AA
B78	GG	GC	CT	GG	CC	CC	TC	GG	GG	TT	CC	AA	GG	CT	GA
B79	AG	GC	CT	GG	CC	CC	TC	TG	GA	TA	CA	AC	GC	CT	AA
B8	AG	CC	TT	GG	CC	CC	CC	TT	GA	TA	CA	AC	GC	CC	AA
B80	AG	CC	TT	GG	CC	CC	TT	TT	GA	TA	CA	AC	GC	CC	GA
B81	GG	GC	CT	GG	CC	CC	TC	GG	GA	TA	CA	AC	GC	CT	AA
B82	GG	GC	CT	GG	TT	CC	TC	TG	GG	TT	CC	AA	GG	CT
B85	AG	GG	CC	GG	CC	CC	TC	TT	AA	AA	AA	CC	CC	CC	AA
B86	AG	GC	CC	GG	CC	CT	TT	TG	GA	TA	CA	AC	GC	CC	GA
B87	GG	GC	CT	GG	CT	CT	TT	GG	GG	TT	CC	AA	GG	CT	GA
B88	AG	GC	TT	GA	CT	CT	TC	TT	GA	TA	CA	AC	GC	CT	AA
B89	GG	CC	TT	GG	CC	CC	CC	TG	GA	TA	CA	AC	GC	CT	AA
B90	AG	GC	CT		CT	CT	TT	TT	GG	TT	CC	AA	GG	CT
B91	GG	CC	TT	GG	CC	CC	TT	GG	GG	TT	CC	AA	GG	TT	AA
B92	AG	GC	TT	GG	CC	CC	CC	TT	GG	TT	CC	AA	GG	CT	GG
B93	GG	CC	CT	GG	CC	CC	TT	GG	GG	TT	CC	AA	GG	CT	GA
B94	GG	GC	CT	GA		CT	TT	GG	GG	TT	CC	AA	GG	CC	GG
B95	GG	CC	TT	GG	CC	CC	TC	TT	AA	AA	AA	CC	CC	CC	AA
B96	GG	CC	CT	GG	CC	CT	TT	TG	GA	TA	CA	AC	GC	CC	GA
B99	GG	CC	TT	GG	CC	CC	TT	TG	GG	TT	CC	AA	GG	CT	GA
C1	GG	CC	TT	GG	CC	CC	TC	TG	GG	TT	CC	AA	GG	CT	AA
C11	GG	GC	CT	GA	CT	CT	TT	GG	GG	TT	CC	AA	GG	CT	GA
C13	AG	GC	CT		CC	CC	TC	TT	GA	TA	CA	AC	GC	CC
C14	GG	GC	CT	GG	CC	CC	TT	TT	GA	TA	CA	AC	GC	CC	GA
C15	AA	GG	CC	GG	CC	CC	TT	TT	AA	AA	AA	CC	CC	CC	AA
C16	AG	GG	CC	GA	CT	CT	TT	TT	GA	TA	CA	AC	GC	CC
C18	AG	CC	TT	GG	CC	CC	TT	TG	GG	TT	CC	AA	GG	TT	AA
C2	GG	CC	TT	AA	TT	TT	TT	TT	AA	AA	AA	CC	CC	CC	AA
C20	AG	GC	CT	GA	CT	CT	TT	TT	AA	AA	AA	CC	CC	CC	AA
C21	AG	GC	CT	GG	CC	CC	TC	TT	GA	TA	CA	AC	GC	CT	GA
C22	AG	GC	CT	GG	CC	CC	TT	TT	AA	AA	AA	CC	CC	CC	AA
C23	AG	GG	CC	GG	CC	CC	TT	TT	GA	TA	CA	AC	GC	CC	GA
C24	AG	CC	TT	GG	CC	CC	TC	TG	GA	TA	CA	AC	GC	CT	AA
C26	AG	GC	CT	GG	CC	CC	TT	TG	GA	TA	CA	AC	GC	CT	AA
C27	AG	GG	CC	GG	CC	CC	TC	TT	AA	AA	AA	CC	CC	CC	AA
C28	GG	CC	TT	AA	TT	TT	TT	GG	GG	TT	CC	AA	GG	CT	GG
C29		GG	CC			CC	TT		GG	TT	CC	AA	GG
C3	AG	GC	CT	GA	CT	CT	TT	TT	AA	AA	AA	CC	CC	CC	AA
C31	AG	CC	TT	GG	CC	CC	TC	GG	GG	TT	CC	AA	GG	CT
C32	AG	GC	CT	GG	CC	CC	TC	TT	GA	TA	CA	AC	GC	CT	GA
C33	GG	GC	CT	GG	CC	CC	TT	TG	GG	TT	CC	AA	GG	TT	AA
C34	GG	GG	CC	GG	CC	CC	TC	TT	GA	TA	CA	AC	GC	CC	GG
C35	AA	GG	CC	GG	CC	CC	TT	TT	AA	AA	AA	CC	CC	CC	AA
C36	GG	CC	TT	GG	CT	CT	TT	TT	AA	AA	AA	CC	CC	CC	AA
C37	AG	GG	CC	GA	CC	CC	TC	TG	GG	TT	CC	AA	GG	CT	GA
C39	AG	GC	CT	GG	CC	CC	TT	TT	GA	TA	CA	AC	GC	CC
C4	GG	CC	TT	GG	CC	CC	CC	TG	GG	TT	CC	AA	GG	CT	AA
C40	GG	CC	CT	GG	CC	CT	TC	TG	GA	TA	CA	AC	GC	CC	GA
C43	AG	GC	CT	AA	TT	TT	TT	TG	GA	TA	CA	AC	GC	CC	GA
C44	GG	GC	CT	GG	CC	CC	TC	TT	GG	TT	CC	AA	GG	CT	GA
C45	GG	CC	TT	GG	CT	CT	TC	TT	AA	AA	AA	CC	CC	CC	AA
C46	AG	GC	CT	GG	CC	CC	TT	TG	GA	TA	CA	AC	GC	CT	AA
C48	GG	CC	TT			CT	TC	TG	GA	TA	CA	AC	GC	CT	AA
C49	AG	GC	TT	GG	CT	CT	TC	TG	GG	TT	CC	AA	GG	CT	AA
C5	AG	GC	CT	GG	CC	CC	TC	TG	GA	TA	CA	AC	GC	CT	AA
C50	AG	CC	TT	GA	CT	CT	TT	TT	AA	AA	AA	CC	CC	CC	AA
C51	GG	GC	CT	GG	CC	CC	TT	TG	GG	TT	CC	AA	GG	CT	GA
C52	AG	GC	CT	GG	CC	CC	TC	TG	GA	TA	CA	AC	GC	CT	AA
C54	GG	CC	TT	GG	CC	CC	TT	GG	GG	TT	CC	AA	GG	TT	AA
C55	GG	GC	CT	GA	CT	CT	TT	TG	GG	TT	CC	AA	GG	CC	GG
C56	GG	CC	TT	GG	CC	CC	TC	TG	GG	TT	CC	AA	GG	CT	AA
C57	GG	GC	CT	GG	CC	CC	TC	TG	GA	TA	CA	AC	GC	CC	GA
C58	AG	GC	CT	GA	CT	CT	TT	TT	AA	AA	AA	CC	CC	CC	AA
C59	GG	CC	TT	GG	CC	CC	TC	TT	GA	TA	CA	AC	GC	CC	GA
C6	GG	GC	CT	GA	CT	CT	TC	TG	GA	TA	CA	AC	GC	CC	GA
C61	AG	GC	CT		CC	CC	TC	TG	GG	TT	CC	AA	GG	CT	GG
C62	AG	GC	CC	AA	CT	TT	TT	TG	GA	TA	CA	AC	GC	CC	GA
C63AE50	AG	CC	TT	GA	CT	CT	TC	TG	GG	TT	CC	AA	GG	CC
C64	GG	CC	TT	GG	CC	CC	TC	GG	GG	TT	CC	AA	GG	TT	AA
C65	GG	GC	CT	GG	CC	CC	TC	GG	GG	TT	CC	AA	GG	CT	GA
C66	GG	CC	TT	GG	CC	CC	TC	TG	GA	TA	CA	AC	GC	CT	AA
C67	AG	GC	CT	GA	CT	CT	TT	TT	GA	TA	CA	AC	GC	CC	GA
C68	GG	GG	CT	GG	CC	CC	TC	TT	GG	TT	CC	AA	GG	CT	GG
C69	AG	GC	CC	GG	CC	CT	TT	TG	GA	TA	CA	AC	GC	CC
C7	GG	GC	CT	GA	CT	CT	TT	TT	GG	TT	CC	AA	GG	TT	GA
C70	GG	GC	CT	GG	CC	CC	TT	TG	GG	TT	CC	AA	GG	TT	GA
C71	GG	GC	CT	GG	CC	CC	TC	TG	GG	TT	CC	AA	GG	CT	GA
C72	AA	GC	CT	GG	CC	CC	TC	TG	GA	TA	CA	AC	GC	CT	AA
C73	AG	GG	CC	GG	CC	CC	TT	TT	GA	TA	CA	AC	GC	CC	GA
C75	GG	CC	CT	GG	CC	CC	TT	TT	AA	AA	AA	CC	CC	CC	AA
C76	GG	CC	TT	GG	CC	CC	CC	TT	GG	TT	CC	AA	GG	CT	GG
C77	AG	GC	CT	GA	CT	CT	TT	TT	AA	AA	AA	CC	CC	CC	AA
C78	AG	GC	CT	GG	CC	CC	TT	TG	GA	TA	CA	AC	GC	CT	AA
C79	AG	GC	CT	GG	CC	CC	TC	TT	GA	TA	CA	AC	GC	CC	GA
C80	AG	GG	CC	GG		CC	TT	TT	GA	TA	CA	AC	GC	CC	GG
C82	GG	CC	TT	GG	CC	CC	CC	TT	GA	TA	CA	AC	GC	CT
C83	GG	GG	CC	GG	CC	CC	TC	TT	GA	TA	CA	AC	GC	CT	GA
C84	GG	GC	CT	GG	CC	CC	TT	TG	GA	TA	CA	AC	GC	CT	AA
C85	AG	GC	CT	GG	CC	CC	TC	TG	GA	TA	CA	AC	GC	CC	GA
C86	AG	GC	CT	GG		CC	TC	TT	GG	TT	CC	AA	GG	CC	GG
C87	GG	GC	CT		CT	CT	TT	TG	GG	TT	CC	AA	GG	CT	GG
C88	GG	GG	CT	GA	CT	CT	TT	TG	GG	TT	CC	AA	GG	CT	GA
C89	GG	CC	TT	GG	CC	CC	CC	GG	GG	TT	CC	AA	GG	CT	GA
C90	GG	GC	CT	GG	CC	CC	TC	TG	GG	TT	CC	AA	GG	CC	GG
C91	GG	GG	CC	GG	CC	CC	TT	TT	GG	TT	CC	AA	GG	CC	GG
C92	GG	CC	CT	GG	CC	CT	TC	TG	GG	TT	CC	AA	GG	CT	GG
C93	GG	GC	CT	AA		TT	TT	GG	GG	TT	CC	AA	GG	CC	GG
C94	GG	GC	CT	GG	CC	CC	TT	TT	GA	TA	CA	AC	GC	CC	GA
C96	GG	GC	CT	GG	CC	CC	TT	TG	GG	TT	CC	AA	GG	CT	GA
C97	AG	CC	TT	GG	CC	CC	TC	TG	GG	TT	CC	AA	GG	TT	GA
C98	GG	GC	TT			CT	TC	TT	GA	TA	CA	AC	GC	CT
C99	GG	GC	CT	GG	CC	CC	TT	TG	GG	TT	CC	AA	GG	CT	GA
D1	AG	CC	TT	GA	CT	CT	TC	TG	GG	TT	CC	AA	GG	CC	GA
D10	GG	CC	TT	AA	TT	TT	TT	TG	GA	TA	CA	AC	GC	CC	GA
D11	AG	GC	CT	GG	CC	CC	TT	TG	GA	TA	CA	AC	GC	CT	AA
D13	GG	GC	CC	GG	CC	CC	TT	TG	GG	TT	CC	AA	GG	CT	GG
D14	AG	GC	CT	GG	CC	CC	TC	TG	GA	TA	CA	AC	GC	CC	AA
D15	AG	GC	CT	AA		CT	TT	TG	GA	TA	CA	AC	GC	CC	GG
D17	AA	GC	CT	GG	CC	CC	TT	TT	AA	AA	AA	CC	CC	CC	AA
D18	GG	GC	CT	AA	CT	CT	TT	GG	GG	TT	CC	AA	GG	CC	GG
D19	GG	GC	CT	GG	CC	CC	TT	TG	GG	TT	CC	AA	GG	TT	GA
D2	AG	GG	CC	GG	CC	CC	TT	TT	GA	TA	CA	AC	GC	CC	GG
D20	AA	CC	TT		CT	CT	TC	TG	GG	TT	CC	AA	GG	CC	GG
D21	GG	CC	CT	GG	CC	CC	TT	GG	GG	TT	CC	AA	GG	CT	GA
D22	AG	GC	TT	GG	CC	CC	CC	TT	GA	TA	CA	AC	GC	CT	GG
D23	AG	GC	TT	GG	CC	CC	CC	TT	GA	TA	CA	AC	GC	CT
D24	AG	GC	CT	GG	CC	CC	TT	TG	GA	TA	CA	AC	GC	CT	GA
D25	AG	GC	CT			CT	TT	TT	GA	TA	CA	AC	GC	CT	AA
D26	AG	CC	TT		CT	CT	TC	TT	GA	TA	CA	AC	GC	CC	AA
D28	AA	GG	CC	GG	CC	CC	TT	TT	AA	AA	AA	CC	CC	CC	AA
D29	GG	GG	CC	GG	CC	CC	TT	TT	GA	TA	CA	AC	GC	CC	GA
D3	GG	GC	CT		CC	CC	TC	TT	GA	TA	CA	AC	GC	CC	GA
D30	AA	CC	TT		CT	CT	TT	TG	GG	TT	CC	AA	GG	CT	GG
D32	GG	CC	TT	GA	CT	CT	TT	TG	GA	TA	CA	AC	GC	CC	GA
D34	GG	GC	CT	GG	CC	CC	TC	TG	GA	TA	CA	AC	GC	CT	AA
D35	GG	CC	TT	GA	CT	CT	TC	TT	GA	TA	CA	AC	GC	CC	AA
D36	GG	GC	CT	GG	TT	CT	TT	GG	GG	TT	CC	AA	GG	CT
D37	AG	GC	CT	GG	CC	CC	CC	TT	GG	TT	CC	AA	GG	CT	GA
D38	GG	CC	TT	AA	CT	CT	TC	TT	GG	TT	CC	AA	GG	CT	AA
D39	GG	CC	CT	GG	CC	CT	TC	TG	GG	TT	CC	AA	GG	CC	GG
D4	GG	GC	CT	GA	CT	CT	TT	TT	AA	AA	AA	CC	CC	CC	AA
D40	AG	CC	TT	GG	CC	CC	TT	TG	GG	TT	CC	AA	GG	TT
D42	AG	GC	CT	GG	CT	CT	TT	TG	GA	TA	CA	AC	GC	CT
D43	GG	CC	TT	GG	CC	CC	CC	GG	GG	TT	CC	AA	GG	TT	AA
D45	AG	GG	CC	GG	CC	CC	TT	TT	GA	TA	CA	AC	GC	CC	GA
D46	GG	CC	TT		CT	CT	TT	TG	GG	TT	CC	AA	GG	CT
D48	GG	GC	CC	GA	CT	CT	TT	GG	GA	TA	CA	AC	GG	CC	GG
D49	AG	GG	CC	GG	CC	CC	TC	TT	GA	TA	CA	AC	GC	CT	GA
D5	AG	GC	CT	GG	CC	CC	TT	TG	GA	TA	CA	AC	GC	CT	AA
D52	GG	CC	TT	GG	CC	CC	TC	TG	GA	TA	CA	AC	GC	CT	AA
D53	GG	CC	CT	GG	CC	CT	TT	GG	GG	TT	CC	AA	GG	CT	GA
D54	GG	CC	TT	GA	CT	CT	TT	TG	GA	TA	CA	AC	GC	CC	GA
D55	AG	GC	CT		CC	CC	TT	TG	GA	TA	CA	AC	GC	CT	AA
D56	GG	CC	TT	AA	TT	CT	TC	TT	GA	TA	CA	AC	GC	CC	GG
D57	GG	GG	CT	GG	CC	CC	TC	TT	GA	TA	CA	AC	GC	CT	GA
D58	GG	GC	CT	GG	CC	CC	TT	TG	GA	TA	CA	AC	GC	CT	AA
D6	GG	CC	TT	GA	TT	CT	TC	TG	GG	TT	CC	AA	GG	CT	GG
D60	GG	CC	TT	AA	TT	TT	TT	TT	GA	TA	CA	AC	GC	CT	AA
D61	GG	GC	CT	GA	CT	CT	TC	TG	GG	TT	CC	AA	GG	CC	GA
D62	GG	GC	TT	AA	CT	CT	TT	TG	GA	TA	CA	AC	GC	CT	AA
D64	GG	CC	TT	GG	CT	CT	TC	TT	GG	TT	CC	AA	GC	CT	AA
D65	AG	GC	CT	GG	CC	CC	TT	TT	GG	TT	CC	AA	GG	TT	GG
D66	AG	GC	CT	GG	CC	CC	TC	GG	GG	TT	CC	AA	GG	CT	AA
D67	GG	GC	CT		CC	CC	TT	TT	GA	TA	CA	AC	GC	CT	AA
D68	AG	CC	TT	GG	CC	CC	TC	TG	GG	TT	CC	AA	GG	CT	AA
D69	AG	GC	CT	GG	CC	CC	TT	TT	GA	TA	CA	AC	GC	CC
D70	GG	CC	CT	GG	CC	CC	TT	TG	GA	TA	CA	AC	GC	CC
D71	GG	GC	TT	GG		CC	CC	TG	GG	TT	CC	AA	GG	CT	GG
D72	GG	GC	CT	GG	CT	CT	TT	TG	GG	TT	CC	AA	GG	CT	GA
D73	GG	CC	TT		CT	CT	TT	TT	GA	TA	CA	AC	GC	CT	AA
D74_1	AG	GC	CT	GA	CC	CT	TT	TT	GA	TA	CA	AC	GC	CC	GA
D76	AG	GC	CC	GG	CC	CT	TT	TG	GA	TA	CA	AC	GC	CC	GA
D77	AG	GC	CT	GG	CC	CC	TT	TT	GA	TA	CA	AC	GC	CC	GA
D78	GG	CC	TT		TT	CT	TC	TT	GA	TA	CA	AC	GC	CT	GG
D79	AG	CC	TT	GG	CT	CT	TC	TG	GG	TT	CC	AA	GG	TT
D8	AG	CC	TT	GA	CT	CT	TT	TT	AA	AA	AA	CC	CC	CC	AA
D80	GG	GC	CT	GG	CC	CC	CC	TG	GG	TT	CC	AA	GG	CT	GG
D82	AG	GC	CT	GA	CT	CT	TT	TG	GA	TA	CA	AC	GC	CC	GA
D83	GG	CC	TT	GA	CT	CC	TC	GG	GG	TT	CC	AA	GG	CT	AA
D84	AG	GC	CT	GA	CT	CT	TT	TG	GA	TA	CA	AC	GC	CC	GA
D85	AG	GC	CT	GG	CC	CC	TT	TG	GA	TA	CA	AC	GC	CT	AA
D86	AG	GC	TT		TT	TT	TT	TG	GG	TT	CC	AA	GG	CT	GA
D87	AG	GC	CT	GG	CC	CC	TT	GG	GG	TT	CC	AA	GG	TT	AA
D88	AG	GC	CT	GG	CC	CC	TC	TT	GA	TA	CA	AC	GC	CT
D89	GG	GC	CT	GG		CC	CC	TG	GA	TA	CA	AC	GC	CC
D9	GG	CC	CT	GG	CC	CC	TT	TG	GA	TA	CA	AC	GC	CC	GA
D90	AG	CC	TT		CT	CT	TT	TT	GA	TA	CA	AC	GC	CT	AA
D92	GG	CC	TT		TT	CT	TT	GG	GG	TT	CC	AA	GG	TT
D93	AA	GC	CT		CT	CT	TT	TT	AA	AA	AA	CC	CC	CC	AA
D95	GG	CC	TT	GA	CT	CT	TT	TT	AA	AA	AA	CC	CC	CC	AA
D96	AG	CC	TT	GG	CC	CC	TT	TT	GA	TA	CA	AC	GC	CT	GA
D97	GG	CC	CT	GG	CC	CT	TT	TG	GA	TA	CA	AC	GC	CC	GA
D98	AG	GG	CC	GG	CC	CC	TC	TT	AA	AA	AA	CC	CC	CC	AA
DJ5007	AG	GC	CT	GG	CC	CC	TC	TG	GA	TA	CA	AC	GC	CT	AA
DJ5744	GG	CC	TT	GG	CC	CT	TT	GG	GG	TT	CC	AA	GG	CC	GG
DJ5745	GG	CC	TT	GG		CC	TC	GG	GG	TT	CC	AA	GG	CC	GG
DJ5757	AG	CC	TT	GG	CC	CC	TT	TG	GA	TA	CA	AC	GC	CC	GA
DJ5763	AA	GC	CT	GG	CC	CC	TT	TG	GG	TT	CC	AA	GG	TT
DJ5793	AA	GC	TT	GG	CT	CT	TT	TT	AA	AA	AA	CC	CC	CC	AA
DJ5798	AA	GG	CC	GG	CC	CC	TT	TT	AA	AA	AA	CC	CC	CC	AA
DJ5805	AA	GC	TT	GG	CC	CC	TC	TT	GA	TA	CA	AC	GC	CT	GA
DJ5832	GG	CC	TT	AA	TT	TT	TT	TT	GA	TA	CA	AC	GC	CC
DJ5840	AA	GC	CT	GA	CT	CT	TT	TT	GA	TA	CA	AC	GC	CT	GA
DJ5872	AA	GG	CC	GG		CC	TT	TT	AA	AA	AA	CC	CC	CC
DJ5891	GG	CC	TT	GG	CC	CC	TC	TG	GG	TT	CC	AA	GG	CT	AA
DJ6901	AA	GG	CC	AA	TT	TT	TT		GA	TA	CA	AC	GC	CC
DJ6935	AG	GC	CT	GG	CC	CC	TC	TG	GA	TA	CA	AC	GC	CC	GA
DJ6983	GG	CC	TT	GG	CC	CC	CC	TT	GG	TT	CC	AA	GG	CC	GA
DJ7910	AG	GG	CC	GG	CC	CC	TC	TT	AA	AA	AA	CC	CC	CC	AA
E13	GG	CC	TT	GG		CC	TT	TT	AA	AA	AA	CC	CC	CC	AA
E14	GG	CC	TT			CT	TT	TG	GA	TA	CA	AC	GC	CT
E15	AG	GC	CT			CT	TT	TG	GA	TA	CA	AC	GC	CC
E19	AA	GG	CT	GG	CC	CC	TC	TT	GA	TA	CA	AC	GC	CT	GA
E20	GG	CC	TT	GG	CC	CC	TT	TG	GA	TA	CA	AC	GC	CT	AA
E21	AG	GC	CT	GG	CC	CC	TC	TT	GA	TA	CA	AC	GC	CC	AA
E22	AG	GG	CC	GG	CC	CC	TT	TT	GA	TA	CA	AC	GC	CC	GA
E23	GG	CC	TT	GG	CC	CC	TC	GG	GG	TT	CC	AA	GG	TT	AA
E24	GG	CC	TT	GG	CC	CC	TT	TG	GA	TA	CA	AC	GC	CT	AA
E25	GG	GC	TT	GA		CT	TT	TT	GG	TT	CC	AA	GG	CT	GA
E26	AG	GC	CT			CT	TT	TG	GA	TA	CA	AC	GC	CC
E27	AG	GC	CC	GG	CC	CT	TT	TG	GA	TA	CA	AC	GC	CC	GG
E3	AG	CC	TT			CT	TC	GG	GG	TT	CC	AA	GG	CC
E30	GG	CC	TT	GG	CC	CC	TC	TG	GG	TT	CC	AA	GG	CT	AA
E31	GG	CC	TT	GG	CC	CC	TC	GG	GG	TT	CC	AA	GG	CT
E32	GG	CC	TT	GA		CT	TT	TT	GA	TA	CA	AC	GC	CC	GA
E33	AG	GG	CC	GG	CC	CC	TT	TT	GA	TA	CA	AC	GC	CT	AA
E34	GG	CC	TT	GG	CC	CC	CC	TG	GG	TT	CC	AA	GG	CT	GA
E38	AG	GC	CT	GG	CC	CC	TT	TG	GG	TT	CC	AA	GG	CT	GA
E4	GG	GC	CT		CT	CT	TT	TG	GG	TT	CC	AA	GG	CT	GG
E40	GG	CC	TT		CC	CC	TT	GG	GG	TT	CC	AA	GG	TT	AA
E45	GG	CC	TT	GG	CC	CC	TT	GG	GG	TT	CC	AA	GG	TT	AA
E46	AG	GG	CT	GA	CC	CT	TT	TG	GA	TA	CA	AC	GC	CT
E47	GG	CC	TT	GG	CC	CC	CC	TT	GA	TA	CA	AC	GC	CT
E48	AA	GC	CT	GG	CC	CC	TC	TT	GA	TA	CA	AC	GC	CC	AA
E49	AG	GG	CT		CT	CT	TT	TG	GA	TA	CA	AC	GC	CT	AA
E50	GG	CC	TT	GG	CC	CC	TC	TG	GA	TA	CA	AC	GC	CC	GA
E51	GG	CC	TT		CC	CC	TC	TG	GG	TT	CC	AA	GG	CT	AA
E52	AG	CC	TT	GG	CC	CC	TT	TG	GA	TA	CA	AC	GC	CT	AA
E53	AG	GC	CT			CT	TT	TG	GG	TT	CC	AA	GG	CC	GA
E55	GG	GC	CT	GG	CC	CC	TC	TT	GG	TT	CC	AA	GG	TT	GG
E56	AG	GC	CT		CT	CT	TT	TG	GA	TA	CA	AC	GC	CC	GG
E57	AG	GC	CT	GG	CC	CC	TT	TG	GA	TA	CA	AC	GC	CT	AA
E58	AG	GC	CT	GG	CC	CC	TT	TG	GA	TA	CA	AC	GC	CT	AA
E59	AG	GC	CT	GG	CC	CC	TC	TG	GA	TA	CA	AC	GC	CT	AA
E6	AG	GC	CT	GG	CT	CT	TT	TT	AA	AA	AA	CC	CC	CC	AA
E60	GG	GC	CT	GA	CT	CT	TT	TT	GA	TA	CA	AC	GC	CT	GA
E61	GG	CC	TT	GG	CC	CC	TT	TG	GA	TA	CA	AC	GC	CT	AA
E62	AG	GG	CT	GA	CT	CT	TT	TT	AA	AA	AA	CC	CC	CC	AA
E63	AG	GG	CC	GG	CC	CC	TC	TT	AA	AA	AA	CC	CC	CC	AA
E64	GG	CC	CT	GG	CC	CC	TC	TG	GG	TT	CC	AA	GG	CC	GG
E66	AG	GC	CT	GG	CC	CC	TT	TG	GA	TA	CA	AC	GC	CT	AA
E68	GG	CC	TT	GG	CC	CC	TC	TG	GA	TA	CA	AC	GC	CT	AA
E70	GG	GC	CT	GG	CC	CC	TC	TG	GG	TT	CC	AA	GG	TT	GG
E71	AG	GC	TT	GA	CT	CT	TT	TG	GA	TA	CA	AC	GC	CT	AA
E72	GG	CC	TT	AA	TT	TT	TT	TG	GA	TA	CA	AC	GC	CT	GG
E73	GG	GC	CT	GG	CC	CC	TC	TT	GG	TT	CC	AA	GG	TT	GG
E74	AG	CC	TT	GG	CC	CC	TC	TT	GG	TT	CC	AA	GG	CT	GG
E76	AG	CC	TT			CC	TC	TG	GA	TA	CA	AC	GC	CC	GG
E77	GG	GC	CT	GG	CT	CT	TT	TT	AA	AA	AA	CC	CC	CC	AA
E78	GG	CC	TT	GG	CC	CC	TC	GG	GG	TT	CC	AA	GG	TT	AA
E79	AG	GC	CT	GG	CT	CT	TT	TG	GA	TA	CA	AC	GC	CT	AA
E8	AA	GG	CC	AA	TT	TT	TT	TT	AA	AA	AA	CC	CC	CC	AA
E80	AG	GC	CT	GG	CC	CC	TT	TG	GA	TA	CA	AC	GC	CC
E82	GG	CC	CT		CC	CC	TC	TG	GA	TA	CA	AC	GC	CT	AA
E83	GG	GC	CT	GG	CC	CC	TC	TT	GA	TA	CA	AC	GC	CT	GA
E85	GG	CC	TT		CT	CT	TT	TG	GG	TT	CC	AA	GG	TT	AA
E86	GG	GG	CC	GG	CC	CC	TT	TT	GA	TA	CA	AC	GC	CC	AA
E87	AG	GC	CT		CC	CC	TC	TG	GA	TA	CA	AC	GC	CC	GA
E88	AG	GG	CC	GG	CC	CC	TC	TG	GA	TA	CA	AC	GC	CC	GA
E89	AG	GG	CT	GG	CC	CC	TC	TT	GA	TA	CA	AC	GC	CT	GA
E9	AG	GC	CT		CC	CT	TT	TG	GG	TT	CC	AA	GG	CC	GG
E90	GG	GC	CT	AA	TT	TT	TT	TG	GG	TT	CC	AA	GG	CT	GA
E91	AG	CC	TT	GG	CC	CC	TC	TG	GA	TA	CA	AC	GC	CT	AA
E92	AG	CC	TT	AA	CT	CT	TT	TG	GG	TT	CC	AA	GG	CT	GG
E93	GG	GC	CT	GG	CC	CC	TC	TG	GG	TT	CC	AA	GG	CT	GG
E94	AG	CC	TT	GG	CC	CC	TT	TG	GA	TA	CA	AC	GC	CT	AA
E95	GG	CC	TT	AA	TT	TT	TT	TT	AA	AA	AA	CC	CC	CC	AA
E96	GG	CC	TT	GA	CT	CT	TC	TG	GA	TA	CA	AC	GC	CC	GA
E97	GG	GC	CT	GG	CC	CC	TT	TT	AA	AA	AA	CC	CC	CC	AA
E98	AA	GG	CC	GG	CC	CC	TT	TT	AA	AA	AA	CC	CC	CC	GA
E99	AG	GG	CC	GG	CC	CC	TT	TT	GA	TA	CA	AC	GC	CC	GA

## Sheet: TableS5
Haplotype combination (samples)	Body height	Body length	Chest circumference	Carcass weight	Number of lumbar vertebrae	Length of lumbar vertebrae	Number of thoracic vertebrae	Length of thoracic vertebrae	Total number of thoracic and lumbar vertebrae
	(cm)	(cm)	(cm)	(kg)		(cm)		(cm)
Hap1Hap1(24)	135.25±4.83	132.77±6.22	144.90±6.08	152.46±16.19	5.25±0.44	24.69±2.69	17.79±0.42	73.21±4.40	23.04±0.20
Hap1Hap2(33)	135.06±5.43	133.27±5.93	145.91±5.16	154.12±15.93	5.12±0.33	23.39±1.77	17.91±0.29	73.35±3.63	23.03±0.31
Hap1Hap3(24)	135.06±6.06	131.33±6.11	144.71±5.33	154.92±14.82	5.17±0.38	24.10±1.85	17.88±0.34	72.42±3.10	23.04±0.20
Hap1Hap4(28)	136.39±6.64	134.36±8.26	146.04±4.22	154.91±16.18	5.04±0.19	23.74±2.25	18.04±0.19	74.20±4.15	23.07±0.26
Hap1Hap5(25)	133.80±3.81	131.96±5.81	144.96±4.92	148.80±12.72	5.28±0.46	24.38±2.48	17.84±0.37	71.90±2.90	23.12±0.33
Hap1Hap6(7)	133.50±2.57	133.14±3.98	144.93±5.05	153.57±19.30	5.43±0.54	24.57±2.32	17.86±0.38	72.64±3.79	23.29±0.49
Hap1Hap7(32)	134.58±4.80	132.59±5.32	144.20±4.75	151.92±17.37	5.09±0.30	23.58±1.66	17.94±0.25	72.91±2.96	23.03±0.31
Hap1Hap8(17)	136.79±3.68	134.06±3.54	145.50±4.74	154.91±13.45	5.18±0.39	23.68±1.56	17.88±0.49	72.38±3.54	23.06±0.24
Hap1Hap9(18)	136.33±3.88	134.44±5.83	146.44±3.61	154.44±14.74	5.33±0.49	25.14±2.47	17.94±0.24	75.25±2.60	23.28±0.46
Hap2Hap2(15)	136.93±5.46	133.93±7.09	145.07±6.02	153.40±15.99	5.27±0.46	24.07±2.09	17.93±0.46	73.77±4.16	23.20±0.41
Hap2Hap3(26)	135.44±3.90	133.25±6.02	144.87±4.67	152.58±15.70	5.08±0.27	23.69±1.67	17.85±0.37	72.54±4.36	22.92±0.39
Hap2Hap4(20)	134.68±5.06	132.15±6.54	146.10±5.90	146.08±39.08	5.10±0.31	23.47±2.16	17.85±0.37	72.74±4.16	22.95±0.22
Hap2Hap5(12)	134.75±6.06	131.92±9.76	145.42±6.60	154.17±21.55	5.42±0.52	25.13±2.38	17.67±0.49	72.29±3.09	23.08±0.29
Hap2Hap7(11)	132.77±4.16	129.45±5.75	140.55±2.39	140.50±12.79	5.27±0.47	23.91±1.32	17.82±0.41	70.68±3.95	23.09±0.54
Hap3Hap4(9)	133.78±3.80	134.00±6.10	144.22±5.30	154.89±15.58	5.33±0.50	24.83±1.87	17.78±0.44	72.11±3.82	23.11±0.33
Hap3Hap5(6)	134.50±4.93	133.33±5.68	146.33±7.37	157.92±20.43	5.00±0.00	23.92±1.28	18.17±0.41	75.50±2.51	23.17±0.41
Hap3Hap7(10)	134.30±3.68	133.50±5.56	145.30±3.36	153.55±15.52	5.30±0.48	24.15±1.89	17.70±0.48	71.65±3.35	23.00±0.00
Hap3Hap8(11)	134.18±3.22	129.64±3.96	144.50±4.81	152.05±11.63	5.18±0.41	23.45±2.11	17.73±0.47	72.09±3.10	22.91±0.30
Hap3Hap9(7)	136.57±3.74	132.57±6.00	145.43±3.41	131.50±59.98	5.29±0.49	24.64±2.38	17.71±0.49	72.86±2.63	23.00±0.58
Hap4Hap5(12)	133.50±5.32	130.67±6.93	144.46±6.69	151.63±21.41	5.25±0.45	24.28±2.41	17.83±0.39	71.46±3.80	23.08±0.29
Hap4Hap8(9)	131.89±7.88	129.50±5.10	142.78±6.51	143.11±14.57	5.56±0.53	25.44±2.92	17.89±0.60	71.72±2.73	23.44±0.73
Hap6Hap9(8)	131.00±4.63	131.25±6.48	143.44±5.52	146.69±19.20	5.00±0.00	23.29±1.91	18.00±0.00	72.50±2.28	23.00±0.00

## Sheet: table title
TableS1	Phenotype data
TableS2	The mean overall situation of donkeys' thoracolumbar number and carcass traits
TableS3	Targeted sequencing results
TableS4	Genotyping results
TableS5	Association of combined haplotypes of fifteen SNPs with number of thoracolumbar vertebrae and carcass traits in Dezhou donkey
